# Supplementary material for: Proteomics of autism and Alzheimer’s mouse models reveal common alterations in mTOR signaling pathway
Source: Transl Psychiatry. 2021 Sep 17;11:480. doi: 10.1038/s41398-021-01578-2 (PMC8448888; doi:10.1038/s41398-021-01578-2)
Supplement: Supplementary file 2 — Supp. Table 1 [file 41398_2021_1578_MOESM2_ESM.xlsx]

## Sheet: ASD
Accession ID	Protein's name
P68510	14-3-3 protein eta
P68254	14-3-3 protein theta
Q9CQV8	14-3-3 protein beta/alpha
Q9ERD7	Tubulin beta-3 chain
Q6PIE5	Sodium/potassium-transporting ATPase subunit alpha-2
P16125	L-lactate dehydrogenase B chain
P06151	L-lactate dehydrogenase A chain
P52480	Pyruvate kinase isozymes M1/M2
P62874	Guanine nucleotide-binding protein G(I)/G(S)/G(T) subunit beta-1
Q03265	ATP synthase subunit alpha, mitochondrial
Q99KI0	Aconitate hydratase, mitochondrial
P05202	Aspartate aminotransferase, mitochondrial
P46460	Vesicle-fusing ATPase
P05063	Fructose-bisphosphate aldolase C
P30275	Creatine kinase U-type, mitochondrial
P39053	Dynamin-1
P10126	Elongation factor 1-alpha 1
P06837	Neuromodulin
P51881	ADP/ATP translocase 2
P35276	Ras-related protein Rab-3D
P35802	Neuronal membrane glycoprotein M6-a
P18872	Guanine nucleotide-binding protein G(o) subunit alpha
P11499	Heat shock protein HSP 90-beta
P63328	Serine/threonine-protein phosphatase 2B catalytic subunit alpha isoform
Q9R0P9	Ubiquitin carboxyl-terminal hydrolase isozyme L1
Q9R0K7	Plasma membrane calcium-transporting ATPase 2
P01831	Thy-1 membrane glycoprotein
P34884	Macrophage migration inhibitory factor
P18760	Cofilin-1
Q9DBJ1	Phosphoglycerate mutase 1
Q80YV3	Transformation/transcription domain-associated protein
Q80VP2	Spermatogenesis-associated protein 7 homolog
Q91VZ6	Stromal membrane-associated protein 1
Q6P549	Phosphatidylinositol 3,4,5-trisphosphate 5-phosphatase 2
Q8CI17	Protein mab-21-like 3
Q9JLC8	Sacsin
Q5SV06	Spermatogenesis-associated protein 22
Q80X80	C2 domain-containing protein 2-like
P59648	FXYD domain-containing ion transport regulator 7
Q8BMK0	Centrosomal protein of 85 kDa
Q91V14	Solute carrier family 12 member 5
Q8C147	Dedicator of cytokinesis protein 8
Q8BYI9	Tenascin-R
Q66JQ7	Protein CASC5
P82343	N-acylglucosamine 2-epimerase
O70458	Oncostatin-M-specific receptor subunit beta
Q7SIG6	Arf-GAP with SH3 domain, ANK repeat and PH domain-containing protein 2
Q6R5N8	Toll-like receptor 13
P48754	Breast cancer type 1 susceptibility protein homolog
Q7TPV4	Myb-binding protein 1A
Q9Z1F9	SUMO-activating enzyme subunit 2
A3KGB4	TBC1 domain family member 8B
Q6PIX9	Uncharacterized protein C17orf80 homolog
Q8K424	Transient receptor potential cation channel subfamily V member 3
Q6ZQE4	Transmembrane protein 194A
Q8BX94	Oxysterol-binding protein-related protein 2
Q8C4S8	DENN domain-containing protein 2A
Q9QYB8	Beta-adducin
P15208	Insulin receptor
A6H6E2	Multimerin-2
Q3T9Z9	Zinc finger with UFM1-specific peptidase domain protein
A2AF47	Dedicator of cytokinesis protein 11
Q8BLQ9	Cell adhesion molecule 2
Q6ZQA0	Neurobeachin-like protein 2
Q63739	Protein tyrosine phosphatase type IVA 1
Q9Z1T6	1-phosphatidylinositol 3-phosphate 5-kinase
Q9WTS6	Teneurin-3
O89032	SH3 and PX domain-containing protein 2A
Q8R311	Cutaneous T-cell lymphoma-associated antigen 5 homolog
O35646	Calpain-6
Q8BXQ2	GPI transamidase component PIG-T
Q9QZC1	Short transient receptor potential channel 3
Q2EG98	Polycystic kidney disease protein 1-like 3
Q499E0	Protein FAM5C
D3Z7P3	Glutaminase kidney isoform, mitochondrial
Q8C0J6	Ankyrin repeat domain-containing protein SOWAHC
Q9ET80	Junctophilin-1
P59672	Ankyrin repeat and SAM domain-containing protein 1A
Q99J31	Oligophrenin-1
Q8CC12	Codanin-1
O70337	Bcl-2-interacting killer
Q9ER81	15 kDa interferon-responsive protein
Q8VHH5	Arf-GAP with GTPase, ANK repeat and PH domain-containing protein 3
Q8VIB3	Type 2 lactosamine alpha-2,3-sialyltransferase
Q6NWW5	Kinesin-like protein KIF24
O70299	Protein mab-21-like 1
Q61789	Laminin subunit alpha-3
Q6P3Y5	Zinc finger protein 280C
Q5H8B9	FRAS1-related extracellular matrix protein 3
Q6P5H2	Nestin
Q5QNQ9	Collagen alpha-1(XXVII) chain
Q3U7U3	F-box only protein 7
Q3UR32	P2X purinoceptor 3
Q62468	Villin-1
Q7TME0	Lipid phosphate phosphatase-related protein type 4
Q924D0	Reticulon-4-interacting protein 1, mitochondrial
O88700	Bloom syndrome protein homolog
Q8BWY3	Eukaryotic peptide chain release factor subunit 1
P97799	Neurensin-1
Q0VBM2	Protein FAM83B
Q4U2R1	E3 ubiquitin-protein ligase HERC2
Q8K482	EMILIN-2
P62897	Cytochrome c, somatic
Q8C5H1	Anoctamin-4
A2ADU8	Diacylglycerol O-acyltransferase 2-like protein 6
P61089	Ubiquitin-conjugating enzyme E2 N
Q9QXL2	Kinesin-like protein KIF21A
Q91WB4	Pleckstrin homology domain-containing family F member 2
P51830	Adenylate cyclase type 9
Q9JJ26	Pyrin
Q9WVK8	Cholesterol 24-hydroxylase
Q8K202	DNA-directed RNA polymerase I subunit RPA49
Q7TSC1	Protein PRRC2A
Q6XQH0	Galactose-3-O-sulfotransferase 2
P54279	Mismatch repair endonuclease PMS2
G5E870	E3 ubiquitin-protein ligase TRIP12
P97412	Lysosomal-trafficking regulator
Q5RI75	Ras and EF-hand domain-containing protein homolog
Q8VCC8	Rap guanine nucleotide exchange factor 3
P05201	Aspartate aminotransferase, cytoplasmic
Q69ZU8	Ankyrin repeat domain-containing protein 6
Q6P9P0	Protein FAM178A
P47856	Glutamine--fructose-6-phosphate aminotransferase [isomerizing] 1
Q61712	DnaJ homolog subfamily C member 1
Q6NWV3	Intraflagellar transport protein 122 homolog
Q8CIG8	Protein arginine N-methyltransferase 5
A2A935	PR domain zinc finger protein 16
Q5RJH2	Multiple C2 and transmembrane domain-containing protein 2
Q8BR76	Meckelin
Q9EPX2	Papilin
P51612	DNA repair protein complementing XP-C cells homolog
P62918	60S ribosomal protein L8
Q924X7	Serine/threonine-protein kinase 33
Q9JI13	Something about silencing protein 10
Q6RHR9	Membrane-associated guanylate kinase, WW and PDZ domain-containing protein 1
P55258	Ras-related protein Rab-8A
Q8C5U4	Uncharacterized protein C17orf74 homolog
P41234	ATP-binding cassette sub-family A member 2
P60764	Ras-related C3 botulinum toxin substrate 3
Q64151	Semaphorin-4C
Q921Q7	Ras and Rab interactor 1
Q6PHZ5	Putative RNA-binding protein 15B
Q66X01	NACHT, LRR and PYD domains-containing protein 9C
Q8CBB9	Radical S-adenosyl methionine domain-containing protein 2
Q62178	Semaphorin-4A
Q8C0F9	Inactive serine protease 35
Q99PJ1	Protocadherin-15
Q9ERH4	Nucleolar and spindle-associated protein 1
Q8CFA1	Interleukin-1 receptor-associated kinase-like 2
Q4FZD7	Inactive serine/threonine-protein kinase PLK5
Q8BSN3	Coiled-coil domain-containing protein 151
P03985	T-cell receptor gamma chain C region C7.5
Q02395	Metal-response element-binding transcription factor 2
Q8C4J0	Coiled-coil domain-containing protein 60
Q5U465	Coiled-coil domain-containing protein 125
Q2MHE5	Docking protein 6
Q8BPC6	Probable isocitrate dehydrogenase [NAD] gamma 2, mitochondrial
Q8C9B9	Death-inducer obliterator 1
A2AAE1	Uncharacterized protein KIAA1109
Q9D2F7	Nuclear pore membrane glycoprotein 210-like
Q6GQT0	Dual specificity protein phosphatase CDC14A
Q6NZC7	SEC23-interacting protein
Q9JME5	AP-3 complex subunit beta-2
Q80T74	Kelch-like protein 29
Q9JJK5	Homocysteine-responsive endoplasmic reticulum-resident ubiquitin-like domain member 1 protein
Q921K8	Protein FAM115C
O55131	Septin-7
P29268	Connective tissue growth factor
Q8K4F5	Alpha/beta hydrolase domain-containing protein 11
Q0VBD2	Protein MCM10 homolog
Q9ESV0	ATP-dependent RNA helicase DDX24
P45376	Aldose reductase
Q9CXF0	Kynureninase
P97300	Neuroplastin
Q60787	Lymphocyte cytosolic protein 2
Q8CDN8	Coiled-coil domain-containing protein 38
Q8CI04	Conserved oligomeric Golgi complex subunit 3
O70472	Transmembrane protein 131
Q8K1G2	Limbin
Q7M761	Ovochymase-2
Q9WV80	Sorting nexin-1
P56564	Excitatory amino acid transporter 1
O35927	Catenin delta-2
P12388	Plasminogen activator inhibitor 2, macrophage
Q4VA53	Sister chromatid cohesion protein PDS5 homolog B
Q8BMG7	Rab3 GTPase-activating protein non-catalytic subunit
Q9D8U8	Sorting nexin-5
Q9CR02	Translation machinery-associated protein 16
O70372	Telomerase reverse transcriptase
P35278	Ras-related protein Rab-5C
Q01063	cAMP-specific 3',5'-cyclic phosphodiesterase 4D
Q3UYR4	Espin-like protein
Q8BMS1	Trifunctional enzyme subunit alpha, mitochondrial
Q9Z329	Inositol 1,4,5-trisphosphate receptor type 2
A1L3T7	Protein FAM65C
Q99MS7	EH domain-binding protein 1-like protein 1
Q9Z1Y4	Thyroid receptor-interacting protein 6
O35601	FYN-binding protein
Q9Z1M0	P2X purinoceptor 7
Q00977	Gap junction beta-2 protein
Q80TL7	Protein MON2 homolog
O35250	Exocyst complex component 7
Q69ZF8	E3 ubiquitin-protein ligase MSL2
Q8BI84	Melanoma inhibitory activity protein 3
Q8VEH8	Endoplasmic reticulum lectin 1
Q3UHD1	Brain-specific angiogenesis inhibitor 1
Q6NVD9	Phakinin
Q8C208	Zinc finger protein Eos
Q8R4P4	Transmembrane channel-like protein 2
Q8BTH8	Casein kinase I isoform gamma-1
A2CG49	Kalirin
O35085	Homeobox protein ARX
Q6J9G1	Tyrosine-protein kinase STYK1
Q7TSH4	Centriolar coiled-coil protein of 110 kDa
Q9D1C8	Vacuolar protein sorting-associated protein 28 homolog
P70408	Cadherin-10
Q5RKR3	Immunoglobulin superfamily containing leucine-rich repeat protein 2
Q9R1B9	Slit homolog 2 protein
P21278	Guanine nucleotide-binding protein subunit alpha-11
Q05909	Receptor-type tyrosine-protein phosphatase gamma
E9Q5R7	NACHT, LRR and PYD domains-containing protein 12
Q80V85	Tripartite motif-containing protein 62
Q9D5V5	Cullin-5
P97477	Aurora kinase A
Q8BP48	Methionine aminopeptidase 1
Q91ZP9	N-terminal EF-hand calcium-binding protein 2
A7MCT6	Ethanolamine kinase 2
Q8BHB4	WD repeat-containing protein 3
Q9CPQ1	Cytochrome c oxidase subunit 6C
Q9DCJ1	Target of rapamycin complex subunit LST8
Q6Q473	Calcium-activated chloride channel regulator 4
Q0VDQ9	Fez family zinc finger protein 1
Q14B71	Cell division cycle-associated protein 2
P50171	Estradiol 17-beta-dehydrogenase 8
Q9JIC3	DNA cross-link repair 1A protein
A2A863	Integrin beta-4
Q9Z248	Zinc finger protein AEBP2
Q8C525	Protein MB21D2
Q9QZI9	Serine incorporator 3
Q9R1M5	NACHT, LRR and PYD domains-containing protein 5
P97481	Endothelial PAS domain-containing protein 1
Q80XA0	Transmembrane protein 121
Q8K0T7	Protein unc-13 homolog C
Q68FL4	Putative adenosylhomocysteinase 3
Q6P542	ATP-binding cassette sub-family F member 1
Q8BH59	Calcium-binding mitochondrial carrier protein Aralar1
Q9D8B3	Charged multivesicular body protein 4b
Q05AA6	Dystrophin-related protein 2
Q9Z1B3	1-phosphatidylinositol 4,5-bisphosphate phosphodiesterase beta-1
P35329	B-cell receptor CD22
Q8BP22	Protein FAM92A1
Q8K2W3	Thioredoxin domain-containing protein 11
Q8K4Q8	Collectin-12
O88622	Poly(ADP-ribose) glycohydrolase
P01592	Immunoglobulin J chain
A2AGH6	Mediator of RNA polymerase II transcription subunit 12
Q52KE7	Cyclin-L1
Q2KHI9	DNA helicase MCM9
P62908	40S ribosomal protein S3
Q8R507	Fukutin
O89053	Coronin-1A
O35526	Syntaxin-1A
Q8BMA3	Connector enhancer of kinase suppressor of ras 3
Q6PFX7	Neuronal tyrosine-phosphorylated phosphoinositide-3-kinase adapter 1
P27090	Transforming growth factor beta-2
Q02566	Myosin-6
Q7TQJ8	Wilms tumor protein 1-interacting protein
Q80UK8	Integrator complex subunit 2
Q03137	Ephrin type-A receptor 4
Q61234	Alpha-1-syntrophin
Q8BHY3	Anoctamin-1
Q8BW94	Dynein heavy chain 3, axonemal
Q8CCJ3	E3 UFM1-protein ligase 1
Q62120	Tyrosine-protein kinase JAK2
A0JNT9	Bicaudal D-related protein 1
Q9JMB8	Contactin-6
Q80VY2	Protein FAM212B
Q62318	Transcription intermediary factor 1-beta
Q64487	Receptor-type tyrosine-protein phosphatase delta
P97313	DNA-dependent protein kinase catalytic subunit
Q80VP9	Aspartate beta-hydroxylase domain-containing protein 2
Q5ND19	Uncharacterized protein C17orf47 homolog
Q00547	Hyaluronan mediated motility receptor
Q8BLS7	Ankyrin repeat domain-containing protein SOWAHA
Q8BUV3	Gephyrin
Q9D752	Mitotic spindle assembly checkpoint protein MAD2B
Q9JJZ2	Tubulin alpha-8 chain
E9Q557	Desmoplakin
Q91XV3	Brain acid soluble protein 1
P63017	Heat shock cognate 71 kDa protein
Q7TMM9	Tubulin beta-2A chain
P63101	14-3-3 protein zeta/delta
P0CG49	Polyubiquitin-B
P61982	14-3-3 protein gamma
Q91ZZ3	Beta-synuclein
O55042	Alpha-synuclein
P97450	ATP synthase-coupling factor 6, mitochondrial
P20065	Thymosin beta-4
O70554	Small proline-rich protein 2B
P48962	ADP/ATP translocase 1
P09411	Phosphoglycerate kinase 1
P62204	Calmodulin
Q62266	Cornifin-A
P17751	Triosephosphate isomerase
Q60829	Protein phosphatase 1 regulatory subunit 1B
Q02257	Junction plakoglobin
P14152	Malate dehydrogenase, cytoplasmic
Q6IRU5	Clathrin light chain B
Q3TNU4	Putative uncharacterized protein ENSP00000382790 homolog
P21107	Tropomyosin alpha-3 chain
P35550	rRNA 2'-O-methyltransferase fibrillarin
P14069	Protein S100-A6
Q9CQ48	NudC domain-containing protein 2
Q64727	Vinculin
P08249	Malate dehydrogenase, mitochondrial
A2ASS6	Titin
Q8BR26	Interferon-induced transmembrane protein 10
P28184	Metallothionein-3
Q8CFT2	Histone-lysine N-methyltransferase SETD1B
Q8C1W1	Vasohibin-1
Q8VHE6	Dynein heavy chain 5, axonemal
P07356	Annexin A2
P10639	Thioredoxin
E9Q414	Apolipoprotein B-100
O88329	Unconventional myosin-Ia
Q80U93	Nuclear pore complex protein Nup214
Q62267	Cornifin-B
E9Q4S1	High affinity cAMP-specific and IBMX-insensitive 3',5'-cyclic phosphodiesterase 8B
P11531	Dystrophin
P19137	Laminin subunit alpha-1
P46737	Lys-63-specific deubiquitinase BRCC36
Q9WUS4	Gap junction alpha-10 protein
E5FYH1	Testis- and ovary-specific PAZ domain-containing protein 1
P70677	Caspase-3
P70296	Phosphatidylethanolamine-binding protein 1
A2CI98	Dystrotelin
Q9D4K4	FANCD2 opposite strand protein
Q91VW3	SH3 domain-binding glutamic acid-rich-like protein 3
Q9R1S8	Calpain-7
Q8K299	Scavenger receptor class A member 5
A2ARZ3	Fibrous sheath-interacting protein 2
Q6ZWQ0	Nesprin-2
O55029	Coatomer subunit beta'
Q80Y44	Probable ATP-dependent RNA helicase DDX10
Q8R3I3	Conserved oligomeric Golgi complex subunit 6
O35166	Golgi SNAP receptor complex member 2
P23116	Eukaryotic translation initiation factor 3 subunit A
P84086	Complexin-2
Q6PIC6	Sodium/potassium-transporting ATPase subunit alpha-3
Q9WTS4	Teneurin-1
Q6PE55	Platelet-derived growth factor receptor-like protein
Q3V1V3	ESF1 homolog
A2AMM0	Muscle-related coiled-coil protein
P00520	Tyrosine-protein kinase ABL1
O55047	Serine/threonine-protein kinase tousled-like 2
A7L9Z8	Calcium-transporting ATPase type 2C member 2
Q5SXJ3	Fanconi anemia group J protein homolog
Q9D9V7	Protein DENND6B
Q9Z0R4	Intersectin-1
Q60648	Ganglioside GM2 activator
Q2QI47	Usherin
Q8BI17	SH2 domain-containing protein 7
P56391	Cytochrome c oxidase subunit 6B1
O88968	Transcobalamin-2
Q8CE96	tRNA (adenine(58)-N(1))-methyltransferase non-catalytic subunit TRM6
Q99MI1	ELKS/Rab6-interacting/CAST family member 1
Q7TT50	Serine/threonine-protein kinase MRCK beta
Q925I1	ATPase family AAA domain-containing protein 3
Q9CZC8	Secernin-1
Q8CHB8	Tubulin polyglutamylase TTLL5
Q02526	Zinc finger protein 41
Q9D902	General transcription factor IIE subunit 2
Q6UJY2	Sodium/hydrogen exchanger 10
P83741	Serine/threonine-protein kinase WNK1
Q99LD4	COP9 signalosome complex subunit 1
Q9QX47	Protein SON
Q9CRA9	FGFR1 oncogene partner 2 homolog
Q99K30	Epidermal growth factor receptor kinase substrate 8-like protein 2
Q9JJG5	SERTA domain-containing protein 2
Q91XU0	ATPase WRNIP1
Q8VDR9	Dedicator of cytokinesis protein 6
Q9CQD4	Charged multivesicular body protein 1b-2
Q5I012	Putative sodium-coupled neutral amino acid transporter 10
Q99NE9	Pre-B-cell leukemia transcription factor 4
Q3UG50	Mas-related G-protein coupled receptor member X2
P61028	Ras-related protein Rab-8B
Q8K3Y3	Protein lin-28 homolog A
Q8BUZ3	Tigger transposable element-derived protein 4
P33610	DNA primase large subunit
Q80X90	Filamin-B
Q8R5A0	N-lysine methyltransferase SMYD2
Q99MY8	Histone-lysine N-methyltransferase ASH1L
D3YXS5	Kinesin-like protein KLP6
Q8C3P7	N6-adenosine-methyltransferase 70 kDa subunit
P12787	Cytochrome c oxidase subunit 5A, mitochondrial
Q05A80	Caprin-2
O88935	Synapsin-1
P11672	Neutrophil gelatinase-associated lipocalin
Q3TV65	MPN domain-containing protein
A2AU72	Armadillo repeat-containing protein 3
P43006	Excitatory amino acid transporter 2
Q9CRB0	Sorting nexin-24
P29387	Guanine nucleotide-binding protein subunit beta-4
Q66K08	Cartilage intermediate layer protein 1
Q8BYJ6	TBC1 domain family member 4
Q80TE0	RNA polymerase II-associated protein 1
P22725	Protein Wnt-5a
Q14BU0	Unique cartilage matrix-associated protein
Q8CGA2	TBC1 domain family member 14
Q8BVU5	ADP-ribose pyrophosphatase, mitochondrial
Q06890	Clusterin
Q8BUR4	Dedicator of cytokinesis protein 1
O88455	7-dehydrocholesterol reductase
Q587J6	LINE-1 type transposase domain-containing protein 1
P14206	40S ribosomal protein SA
Q9Z1B7	Mitogen-activated protein kinase 13
O35368	Interferon-activable protein 203
Q9DCG6	Phenazine biosynthesis-like domain-containing protein 1
Q8R1Q0	Syntaxin-19
Q9Z1D1	Eukaryotic translation initiation factor 3 subunit G
O09044	Synaptosomal-associated protein 23
Q9BCZ4	Selenoprotein S
P10853	Histone H2B type 1-F/J/L
Q3V1U8	ELMO domain-containing protein 1
Q9D4H9	PHD finger protein 14
Q60660	Killer cell lectin-like receptor 2
P21619	Lamin-B2
Q9D0J8	Parathymosin
Q99JR5	Tubulointerstitial nephritis antigen-like
P33609	DNA polymerase alpha catalytic subunit
P56383	ATP synthase lipid-binding protein, mitochondrial
O35627	Nuclear receptor subfamily 1 group I member 3
Q149F5	Transmembrane protein 71
Q8BYH8	Chromodomain-helicase-DNA-binding protein 9
Q9QXS1	Plectin
Q62311	Transcription initiation factor TFIID subunit 6
O70503	Estradiol 17-beta-dehydrogenase 12
Q8JZM7	Parafibromin
P55284	Cadherin-5
Q7TM95	Tigger transposable element-derived protein 3
Q9CVN6	Protein chibby homolog 3
Q9D4B2	Tetratricopeptide repeat protein 25
Q9D8P4	39S ribosomal protein L17, mitochondrial
Q8BZ97	PR domain zinc finger protein 8
Q5DTN8	Janus kinase and microtubule-interacting protein 3
P00015	Cytochrome c, testis-specific
Q3UN70	Myelin regulatory factor-like protein
Q91VB4	Hermansky-Pudlak syndrome 3 protein homolog
Q0II04	Nebulette
Q9DAQ9	Spermatogenesis-associated protein 19, mitochondrial
Q91VV4	DENN domain-containing protein 2D
Q8C8T7	Protein ELFN1
P41233	ATP-binding cassette sub-family A member 1
Q6PDI5	Proteasome-associated protein ECM29 homolog
Q6PGC1	ATP-dependent RNA helicase Dhx29
Q6P4S6	Serine/threonine-protein kinase SIK3
A6H5Z3	Exocyst complex component 6B
P70459	ETS domain-containing transcription factor ERF
Q3TDN0	Protein dispatched homolog 1
Q91XA2	Golgi membrane protein 1
Q9CYN9	Renin receptor
Q61107	Guanylate-binding protein 4
Q6P7W0	Sentrin-specific protease 6
E9Q401	Ryanodine receptor 2
Q8BX70	Vacuolar protein sorting-associated protein 13C
Q9D7B1	tRNA-dihydrouridine(20) synthase [NAD(P)+]-like
P97350	Plakophilin-1
Q60855	Receptor-interacting serine/threonine-protein kinase 1
Q7TPM1	Protein PRRC2B
P63054	Purkinje cell protein 4
Q99MD6	Thioredoxin reductase 3 (Fragment)
Q62425	NADH dehydrogenase [ubiquinone] 1 alpha subcomplex subunit 4
Q9EPQ1	Toll-like receptor 1
Q60575	Kinesin-like protein KIF1B
Q9CXF4	TBC1 domain family member 15
Q06335	Amyloid-like protein 2
Q60675	Laminin subunit alpha-2
Q3TKR3	NACHT, LRR and PYD domains-containing protein 4C
O35955	Proteasome subunit beta type-10
Q3UTH8	Rho guanine nucleotide exchange factor 9
Q3U0S6	Ras-interacting protein 1
Q9R1K9	Centrin-2
Q9R0L6	Pericentriolar material 1 protein
Q9QXK7	Cleavage and polyadenylation specificity factor subunit 3
Q08619	Interferon-activable protein 205-B
Q61543	Golgi apparatus protein 1
Q6RT24	Centromere-associated protein E
P51827	AF4/FMR2 family member 3
P59808	SAM and SH3 domain-containing protein 1
O88427	Voltage-dependent T-type calcium channel subunit alpha-1H
Q8BZG5	Protein RRNAD1
Q2PZL6	Protocadherin Fat 4
Q8K0S9	snRNA-activating protein complex subunit 1
Q8VCQ6	Phosphatidylcholine:ceramide cholinephosphotransferase 1
A2AVA0	Sushi, von Willebrand factor type A, EGF and pentraxin domain-containing protein 1
Q6ZQ18	Protein EFR3 homolog B
Q64434	Protein-tyrosine kinase 6
Q99KG3	RNA-binding protein 10
Q9CPX6	Ubiquitin-like-conjugating enzyme ATG3
Q01815	Voltage-dependent L-type calcium channel subunit alpha-1C
Q3TZX8	Polynucleotide 5'-hydroxyl-kinase NOL9
Q8R2Q0	Tripartite motif-containing protein 29
Q9EPK6	Nucleotide exchange factor SIL1
Q61171	Peroxiredoxin-2
Q9D0P7	Proline/serine-rich coiled-coil protein 1
Q8VD33	Small glutamine-rich tetratricopeptide repeat-containing protein beta
Q8VE62	Polyadenylate-binding protein-interacting protein 1
Q7TMY8	E3 ubiquitin-protein ligase HUWE1
Q60976	Jerky protein
Q8BGQ7	Alanine--tRNA ligase, cytoplasmic
Q9WVL3	Solute carrier family 12 member 7
B2RRE4	Zinc finger protein 518B
Q62028	Secretory phospholipase A2 receptor
Q6K1E7	Gametogenetin-binding protein 1
Q99LT0	Protein dpy-30 homolog
Q3TJZ6	Protein FAM98A
Q80UL9	Junctional adhesion molecule-like
Q8R4U6	DNA topoisomerase I, mitochondrial
P19091	Androgen receptor
P51163	Uroporphyrinogen-III synthase
Q5SW45	Meckel syndrome type 1 protein homolog
P80317	T-complex protein 1 subunit zeta
O55111	Desmoglein-2
Q91YI4	Beta-arrestin-2
Q32M21	Gasdermin-A2
Q61037	Tuberin
Q8C779	Uncharacterized protein CXorf57 homolog
A2A995	Uncharacterized protein C1orf168 homolog
Q80VM3	Tetratricopeptide repeat protein 29
Q91V01	Lysophospholipid acyltransferase 5
Q8C4M7	Centromere protein U
Q8CDC0	Serpin B13
P55302	Alpha-2-macroglobulin receptor-associated protein
Q6SP97	Enkurin
P70698	CTP synthase 1
Q6A4J8	Ubiquitin carboxyl-terminal hydrolase 7
Q9QZE7	Translin-associated protein X
Q99K67	Alpha-aminoadipic semialdehyde synthase, mitochondrial
Q9QZQ1	Afadin
Q3U133	Zinc finger protein 746
Q6PDN3	Myosin light chain kinase, smooth muscle
Q91XP5	Glycine receptor subunit alpha-3
Q99PJ2	Probable E3 ubiquitin-protein ligase TRIM8
P29754	Type-1A angiotensin II receptor
Q1EG27	Myosin-IIIb
Q80UZ2	Protein SDA1 homolog
Q6W8Q3	Purkinje cell protein 4-like protein 1
Q924H5	DNA repair protein RAD51 homolog 3
P15947	Kallikrein-1
Q91Y44	Bromodomain testis-specific protein
Q9DCT8	Cysteine-rich protein 2
Q61410	cGMP-dependent protein kinase 2
Q99020	Heterogeneous nuclear ribonucleoprotein A/B
Q9R0E2	Procollagen-lysine,2-oxoglutarate 5-dioxygenase 1
P26618	Platelet-derived growth factor receptor alpha
Q60930	Voltage-dependent anion-selective channel protein 2
Q8C0T5	Signal-induced proliferation-associated 1-like protein 1
Q8BM55	Transmembrane protein 214
Q8BUH8	Sentrin-specific protease 7
Q80TR8	Protein VPRBP
Q8K339	DNA/RNA-binding protein KIN17
P11798	Calcium/calmodulin-dependent protein kinase type II subunit alpha
Q3UQ44	Ras GTPase-activating-like protein IQGAP2
Q80YA9	Connector enhancer of kinase suppressor of ras 2
O08808	Protein diaphanous homolog 1
Q5XG71	Small subunit processome component 20 homolog
B2RU80	Receptor-type tyrosine-protein phosphatase beta
O88282	B-cell CLL/lymphoma 6 member B protein
Q9CZW5	Mitochondrial import receptor subunit TOM70
Q8CHY6	Transcriptional repressor p66 alpha
Q8BKX6	Serine/threonine-protein kinase SMG1
Q6PGA0	REST corepressor 3
A2AAJ9	Obscurin
Q8CAS9	Poly [ADP-ribose] polymerase 9
Q8CDI7	Coiled-coil domain-containing protein 150
Q80UN9	tRNA dimethylallyltransferase, mitochondrial
Q922B1	O-acetyl-ADP-ribose deacetylase MACROD1
P14733	Lamin-B1
Q9ES90	G-protein coupled receptor 35
P35831	Tyrosine-protein phosphatase non-receptor type 12
Q9Z2W8	Glutamate receptor 4
Q9D1P2	Histone acetyltransferase KAT8
Q4QRL3	Coiled-coil domain-containing protein 88B
Q00558	Factor VIII intron 22 protein
P11276	Fibronectin
Q9CRT8	Exportin-T
Q9QZM2	DNA polymerase subunit gamma-2, mitochondrial
Q9JMH9	Unconventional myosin-XVIIIa
Q6DVA0	LEM domain-containing protein 2
Q7TNB8	Protein strawberry notch homolog 2
E9PVB3	Coiled-coil domain-containing protein 175
Q9JLN5	Erythroid membrane-associated protein
Q921L8	Polypeptide N-acetylgalactosaminyltransferase 11
Q811L6	Microtubule-associated serine/threonine-protein kinase 4
Q922S8	Kinesin-like protein KIF2C
P30549	Substance-K receptor
Q91ZU6	Dystonin
Q8BGC0	HIV Tat-specific factor 1 homolog
Q8CGY8	UDP-N-acetylglucosamine--peptide N-acetylglucosaminyltransferase 110 kDa subunit
Q8BUZ1	Actin-binding Rho-activating protein
O54785	LIM domain kinase 2

## Sheet: AD
Accession ID	Protein's name
Q6IRU2	Tropomyosin alpha-4 chain
Q9DC07	LIM zinc-binding domain-containing Nebulette
Q9Z0F7	Gamma-synuclein
P54726	UV excision repair protein RAD23 homolog A
E9Q557	Desmoplakin
Q8BGY2	Eukaryotic translation initiation factor 5A-2
P10854	Histone H2B type 1-M
Q8BL97	Serine/arginine-rich splicing factor 7
Q8BGZ1	Hippocalcin-like protein 4
Q02257	Junction plakoglobin
Q3THE2	Myosin regulatory light chain 12B
O35887	Calumenin
P11627	Neural cell adhesion molecule L1
Q9CPW2	Adrenodoxin-like protein, mitochondrial
O08539	Myc box-dependent-interacting protein 1
Q99M71	Mammalian ependymin-related protein 1
Q9D1G1	Ras-related protein Rab-1B
Q811D2	Ankyrin repeat domain-containing protein 26
P27661	Histone H2AX
Q810U4	Neuronal cell adhesion molecule
B9EKR1	Receptor-type tyrosine-protein phosphatase zeta
G3UZ78	Androglobin
Q8BLQ9	Cell adhesion molecule 2
Q9JM05	E3 SUMO-protein ligase PIAS4
P20917	Myelin-associated glycoprotein
O70507	Potassium/sodium hyperpolarization-activated cyclic nucleotide-gated channel 4
P63168	Dynein light chain 1, cytoplasmic
Q9CQV6	Microtubule-associated proteins 1A/1B light chain 3B
Q6P5F6	Zinc transporter ZIP10
Q9JJV1	Beta-crystallin A2
Q8CGE8	Interferon-activable protein 205-A
O35551	Rab GTPase-binding effector protein 1
P48725	Pericentrin
Q91ZU6	Dystonin
Q60592	Microtubule-associated serine/threonine-protein kinase 2
Q6ZQ11	Chondroitin sulfate synthase 1
A2AGL3	Ryanodine receptor 3
P47708	Rabphilin-3A
Q6R0H7	Guanine nucleotide-binding protein G(s) subunit alpha isoforms XLas
P10605	Cathepsin B
P52734	FYVE, RhoGEF and PH domain-containing protein 1
Q924K1	Aryl-hydrocarbon-interacting protein-like 1
Q4U4S6	Xin actin-binding repeat-containing protein 2
Q8BUM9	Ubiquitin carboxyl-terminal hydrolase 43
Q91X52	L-xylulose reductase
O35326	Serine/arginine-rich splicing factor 5
Q8C6I2	Succinate dehydrogenase assembly factor 2, mitochondrial
Q6NS57	Mitogen-activated protein kinase-binding protein 1
P15092	Interferon-activable protein 204
Q8CE46	Pseudouridylate synthase 7 homolog-like protein
Q78YZ6	Short coiled-coil protein
P54254	Ataxin-1
O55047	Serine/threonine-protein kinase tousled-like 2
Q80UW2	F-box only protein 2
Q8WTY4	Anamorsin
Q61548	Clathrin coat assembly protein AP180
Q61858	G patch domain and ankyrin repeat-containing protein 1
D3YXG0	Hemicentin-1
Q9QYK4	Heparan-sulfate 6-O-sulfotransferase 3
Q8BPU7	Engulfment and cell motility protein 1
Q61730	Interleukin-1 receptor accessory protein
Q6PIX9	Uncharacterized protein C17orf80 homolog
P70310	Neurotensin receptor type 2
Q69ZC8	GPALPP motifs-containing protein 1
A2AF47	Dedicator of cytokinesis protein 11
Q9CQH7	Transcription factor BTF3 homolog 4
Q6PDI5	Proteasome-associated protein ECM29 homolog
Q8BHL8	Proteasome inhibitor PI31 subunit
Q9CX53	Gem-associated protein 6
Q8BI84	Melanoma inhibitory activity protein 3
Q9JKF1	Ras GTPase-activating-like protein IQGAP1
B2RUJ5	Amyloid beta A4 precursor protein-binding family A member 1
Q80WJ6	Multidrug resistance-associated protein 9
Q61189	Methylosome subunit pICln
Q2TBA3	Mucosa-associated lymphoid tissue lymphoma translocation protein 1 homolog
Q8R4D5	Transient receptor potential cation channel subfamily M member 8
O70566	Protein diaphanous homolog 2
P97433	Rho guanine nucleotide exchange factor 28
Q9DAJ2	Tektin-1
Q8C3X4	Translation factor Guf1, mitochondrial
O88978	Protein tilB homolog
Q8BGL1	Probable protein phosphatase 1N
Q3UQ44	Ras GTPase-activating-like protein IQGAP2
Q3U3T8	WD repeat-containing protein 62
Q8CH77	Neuron navigator 1
Q8C569	Protein FAM118B
Q6URW6	Myosin-14
Q8BTZ4	Anaphase-promoting complex subunit 5
Q9JLF7	Toll-like receptor 5
P28063	Proteasome subunit beta type-8
Q91WU0	Carboxylesterase 1F
Q8K3V7	UPF0258 protein KIAA1024
A2AJ76	Hemicentin-2
Q80SU7	Interferon-induced very large GTPase 1
Q6QI06	Rapamycin-insensitive companion of mTOR
Q91ZF0	DnaJ homolog subfamily C member 24
Q6P8I4	PEST proteolytic signal-containing nuclear protein
P51863	V-type proton ATPase subunit d 1
Q80X90	Filamin-B
Q8CGS6	DNA polymerase theta
Q9D8S9	BolA-like protein 1
E9Q1P8	Interferon regulatory factor 2-binding protein 2
Q06890	Clusterin
Q7TN58	Transmembrane channel-like protein 8
P21279	Guanine nucleotide-binding protein G(q) subunit alpha
Q8VCI5	Peroxisomal biogenesis factor 19
D3YYU8	Obscurin-like protein 1
Q7TS99	Hairy and enhancer of split-related protein HELT
Q8CHG3	GRIP and coiled-coil domain-containing protein 2
Q9QUR8	Semaphorin-7A
Q924A2	Protein capicua homolog
P02525	Beta-crystallin A1
Q80XS6	Protein Smaug homolog 2
Q2TV84	Transient receptor potential cation channel subfamily M member 1
Q6B966	NACHT, LRR and PYD domains-containing protein 14
E9PX95	ATP-binding cassette sub-family A member 17
Q61180	Amiloride-sensitive sodium channel subunit alpha
Q9R0N5	Synaptotagmin-5
P33215	Protein NEDD1
Q8CE72	Uncharacterized protein C5orf42 homolog
Q922S4	cGMP-dependent 3',5'-cyclic phosphodiesterase
P41234	ATP-binding cassette sub-family A member 2
P09586	Prolactin-3B1
Q3V0C5	Ubiquitin carboxyl-terminal hydrolase 48
Q8BZ36	RAD50-interacting protein 1
Q3TXS7	26S proteasome non-ATPase regulatory subunit 1
Q5RJ54	Zinc finger and SCAN domain-containing protein 26
Q78XF5	Oligosaccharyltransferase complex subunit OSTC
Q8BUV3	Gephyrin
Q9CWM2	Cell division cycle-associated protein 4
Q05186	Reticulocalbin-1
Q91VD9	NADH-ubiquinone oxidoreductase 75 kDa subunit, mitochondrial
Q9WV66	E3 ubiquitin-protein ligase MARCH7
Q3UXZ6	Protein FAM81A
Q8VE33	Ganglioside-induced differentiation-associated protein 1-like 1
O35166	Golgi SNAP receptor complex member 2
Q9CWL2	Zinc finger protein castor homolog 1
Q499M4	Tigger transposable element derived 5
O08966	Solute carrier family 22 member 1
Q76KF0	Semaphorin-6D
A2AAE1	Uncharacterized protein KIAA1109
P12960	Contactin-1
Q9D7V2	LysM and putative peptidoglycan-binding domain-containing protein 2
Q925F2	Endothelial cell-selective adhesion molecule
Q3UKC1	Tax1-binding protein 1 homolog
Q8R016	Bleomycin hydrolase
Q924C1	Exportin-5
Q8K3P5	CCR4-NOT transcription complex subunit 6
Q8C145	Zinc transporter ZIP6
Q69ZI1	E3 ubiquitin-protein ligase SH3RF1
P50172	Corticosteroid 11-beta-dehydrogenase isozyme 1
O35400	Sulfotransferase family cytosolic 2B member 1
Q8BVD7	Complement C1q tumor necrosis factor-related protein 7
Q7TS72	Inositol-trisphosphate 3-kinase C
Q8BZZ3	NEDD4-like E3 ubiquitin-protein ligase WWP1
P63001	Ras-related C3 botulinum toxin substrate 1
P97358	TATA box-binding protein-associated factor RNA polymerase I subunit B
Q8VCT9	Dual specificity testis-specific protein kinase 2
Q921C3	Bromodomain and WD repeat-containing protein 1
Q9Z2F6	B-cell lymphoma 3 protein homolog
Q80UW5	Serine/threonine-protein kinase MRCK gamma
Q9Z329	Inositol 1,4,5-trisphosphate receptor type 2
P50404	Pulmonary surfactant-associated protein D
Q01147	Cyclic AMP-responsive element-binding protein 1
Q08189	Protein-glutamine gamma-glutamyltransferase E
P30557	Prostaglandin E2 receptor EP3 subtype
Q8C4A5	Putative Polycomb group protein ASXL3
Q8R0P4	Mth938 domain-containing protein
Q9ERG0	LIM domain and actin-binding protein 1
P53568	CCAAT/enhancer-binding protein gamma
Q8K1J6	CCA tRNA nucleotidyltransferase 1, mitochondrial
O88987	A-kinase anchor protein 3
Q9CZ57	5-methylcytosine rRNA methyltransferase NSUN4
Q149F3	Eukaryotic peptide chain release factor GTP-binding subunit ERF3B
P46656	Adrenodoxin, mitochondrial
Q06335	Amyloid-like protein 2
Q62141	Paired amphipathic helix protein Sin3b
P40935	Phenylethanolamine N-methyltransferase
Q60766	Immunity-related GTPase family M protein 1
Q9WUS4	Gap junction alpha-10 protein
Q8BVY0	Ribosomal L1 domain-containing protein 1
Q3U3D7	Transmembrane protein 131-like
Q60596	DNA repair protein XRCC1
Q91XW8	Inactive peptidyl-prolyl cis-trans isomerase FKBP6
O09101	Phosphatidylinositol-glycan biosynthesis class F protein
Q3U1Y4	DENN domain-containing protein 4B
Q9QUN5	Prolactin-3C1
Q3UVL4	Vacuolar protein sorting-associated protein 51 homolog
Q8BGE9	Relaxin-3 receptor 1
Q6R5N8	Toll-like receptor 13
Q6XUX1	Dual serine/threonine and tyrosine protein kinase
Q8BGW1	Alpha-ketoglutarate-dependent dioxygenase FTO
Q6WQJ1	Sn1-specific diacylglycerol lipase alpha
Q8BUG2	Beta-Ala-His dipeptidase
O88851	Putative hydrolase RBBP9
P49290	Eosinophil peroxidase
Q6PDF3	Putative transporter SVOPL
Q5SPL2	PHD finger protein 12
Q9QXA5	U6 snRNA-associated Sm-like protein LSm4
Q9CYQ7	Nuclear prelamin A recognition factor
Q9QZJ6	Microfibrillar-associated protein 5
Q6PAV2	Probable E3 ubiquitin-protein ligase HERC4
Q6EDY6	F-actin-uncapping protein LRRC16A
Q7TSF4	Leucine-rich repeat-containing protein 75A
Q7M759	Protein ABHD17B
Q7TSZ8	Nucleus accumbens-associated protein 1
Q9JLF6	Protein-glutamine gamma-glutamyltransferase K
Q8BG26	RUN and SH3 domain-containing protein 1
Q5UKY4	Cell surface glycoprotein CD200 receptor 3
Q4VBE4	Pikachurin
Q9R0G8	Nik-related protein kinase
Q8BU03	Periodic tryptophan protein 2 homolog
Q8VD04	GRIP1-associated protein 1
Q587J6	LINE-1 type transposase domain-containing protein 1
Q8CBC6	Leucine-rich repeat neuronal protein 3
Q60848	Lymphocyte-specific helicase
Q8K4G5	Actin-binding LIM protein 1
Q5SWD9	Pre-rRNA-processing protein TSR1 homolog
Q61035	Histidine--tRNA ligase, cytoplasmic
Q8BWW9	Serine/threonine-protein kinase N2
Q925K9	Testis-specific serine/threonine-protein kinase 6
Q60756	Transcription factor 15
Q9D8M7	PHD finger protein 10
A2A9A2	Doublesex- and mab-3-related transcription factor A2
Q5XKE0	Myosin-binding protein C, fast-type
Q9JJ26	Pyrin
Q9QYB5	Gamma-adducin
Q8C9B9	Death-inducer obliterator 1
Q6XQH0	Galactose-3-O-sulfotransferase 2
A2A4P0	ATP-dependent RNA helicase DHX8
P21180	Complement C2
Q8CFA1	Interleukin-1 receptor-associated kinase-like 2
Q5HZJ0	Ribonuclease 3
Q9WTR5	Cadherin-13
Q8K0G8	Epithelial splicing regulatory protein 2
Q8BWJ3	Phosphorylase b kinase regulatory subunit alpha, liver isoform
Q00558	Factor VIII intron 22 protein
Q7TPS5	C2 domain-containing protein 5
Q3UR32	P2X purinoceptor 3
Q9R0B6	Laminin subunit gamma-3
Q6ZQA0	Neurobeachin-like protein 2
Q9JKF6	Nectin-1
Q91YK0	Leucine-rich repeat-containing protein 49
Q99MR0	Actin-like protein 6B
Q9ES83	Blood vessel epicardial substance
Q03958	Prefoldin subunit 6
Q6PFX7	Neuronal tyrosine-phosphorylated phosphoinositide-3-kinase adapter 1
Q9WUV2	Alpha-N-acetylgalactosaminide alpha-2,6-sialyltransferase 3
Q80Y61	Brain-specific angiogenesis inhibitor 1-associated protein 2-like protein 2
Q9D5V5	Cullin-5
Q9Z2N8	Actin-like protein 6A
Q80WC3	Trinucleotide repeat-containing gene 18 protein
Q9WUU9	Germinal-center associated nuclear protein
P56959	RNA-binding protein FUS
P70379	Fibroblast growth factor 14
Q8BL80	Rho GTPase-activating protein 22
Q8C779	Uncharacterized protein CXorf57 homolog
Q8R1C9	Amyloid beta A4 precursor protein-binding family B member 3
Q7TPG8	Protein FAM19A1
Q3V3F6	Myelin protein zero-like protein 3
Q8BX35	Tumor necrosis factor receptor superfamily member 27
Q8BUH8	Sentrin-specific protease 7
Q61884	Meiosis-specific nuclear structural protein 1
Q8BKG4	Frizzled-10
Q9QZE7	Translin-associated protein X
P06876	Transcriptional activator Myb
P01942	Hemoglobin subunit alpha
P63260	Actin, cytoplasmic 2
P16858	Glyceraldehyde-3-phosphate dehydrogenase
P05213	Tubulin alpha-1B chain
Q7SIG6	Arf-GAP with SH3 domain, ANK repeat and PH domain-containing protein 2
A2AQ07	Tubulin beta-1 chain
P06837	Neuromodulin
P22907	Porphobilinogen deaminase
Q9WU78	Programmed cell death 6-interacting protein
Q9D4K4	FANCD2 opposite strand protein
Q9QY01	Serine/threonine-protein kinase ULK2
P02089	Hemoglobin subunit beta-2
Q920N2	Biotin--protein ligase
Q7TT50	Serine/threonine-protein kinase MRCK beta
Q9Z103	Activity-dependent neuroprotector homeobox protein
Q68FE8	Zinc finger protein 280D
Q80T85	DDB1- and CUL4-associated factor 5
Q8R0S1	Cyclic AMP-dependent transcription factor ATF-7
P97393	Rho GTPase-activating protein 5
Q91Y44	Bromodomain testis-specific protein
Q5QNQ9	Collagen alpha-1(XXVII) chain
Q8VCW8	Acyl-CoA synthetase family member 2, mitochondrial
Q64378	Peptidyl-prolyl cis-trans isomerase FKBP5
Q91WE6	Threonylcarbamoyladenosine tRNA methylthiotransferase
Q9EQH2	Endoplasmic reticulum aminopeptidase 1
Q8BG15	CTD small phosphatase-like protein 2
Q8JZQ9	Eukaryotic translation initiation factor 3 subunit B
Q8CC14	Protein FAM216B
Q8BMS1	Trifunctional enzyme subunit alpha, mitochondrial
Q8K3K8	Optineurin
Q91VA1	Choline transporter-like protein 4
Q8BXQ2	GPI transamidase component PIG-T
Q8VHH7	Adenylate cyclase type 3
Q8CHH9	Septin-8
P07310	Creatine kinase M-type
Q3V1U8	ELMO domain-containing protein 1
Q8BLR2	Copine-4
Q9JIG7	Coiled-coil domain-containing protein 22
B1AY13	Ubiquitin carboxyl-terminal hydrolase 24
Q61235	Beta-2-syntrophin
Q9DCE5	p21-activated protein kinase-interacting protein 1
Q6P9R4	Rho guanine nucleotide exchange factor 18
Q61315	Adenomatous polyposis coli protein
Q99JF8	PC4 and SFRS1-interacting protein
Q6NXJ0	Protein WWC2
Q5M8S2	Serine protease 46
Q8C165	Probable carboxypeptidase PM20D1
P34884	Macrophage migration inhibitory factor
Q9CQ48	NudC domain-containing protein 2
B1AYB6	Methyl-CpG-binding domain protein 5
Q8R316	HMG box-containing protein 1
E9PZQ0	Ryanodine receptor 1
Q5H8C4	Vacuolar protein sorting-associated protein 13A
Q9QYB1	Chloride intracellular channel protein 4
Q5SUR0	Phosphoribosylformylglycinamidine synthase
Q8BGQ7	Alanine--tRNA ligase, cytoplasmic
Q8BVI5	Syntaxin-16
Q8C6K9	Collagen alpha-6(VI) chain
Q91WE3	Ribonuclease P protein subunit p25
Q61818	Retinoic acid-induced protein 1
Q6RHR9	Membrane-associated guanylate kinase, WW and PDZ domain-containing protein 1
Q8K4B4	Interleukin-23 receptor
Q922M7	Ashwin
P12023	Amyloid beta A4 protein
P48615	Protein Wnt-11
Q8CHY6	Transcriptional repressor p66 alpha
Q9Z131	SH3 domain-binding protein 5
Q6PGA0	REST corepressor 3
P70340	Mothers against decapentaplegic homolog 1
O88455	7-dehydrocholesterol reductase
E9Q555	E3 ubiquitin-protein ligase RNF213
F6YCR7	Homeobox protein Rhox13
Q9QZQ1	Afadin
A2AU72	Armadillo repeat-containing protein 3
Q7TT79	Microcephalin
Q8K1Z6	N-arachidonyl glycine receptor
Q80WQ8	Mis18-binding protein 1
Q8K3D6	Solute carrier family 35 member E4
Q9D2G9	HHIP-like protein 2
Q8VDN2	Sodium/potassium-transporting ATPase subunit alpha-1
Q3UR85	Myelin regulatory factor
Q5Y5T3	Palmitoyltransferase ZDHHC23
A2AQ25	Sickle tail protein
Q8BR63	Protein FAM177A1
Q9D1E4	Cysteine-rich tail protein 1
Q0VF58	Collagen alpha-1(XIX) chain
Q63870	Collagen alpha-1(VII) chain
O08784	Treacle protein
Q76K27	Beta-galactoside alpha-2,6-sialyltransferase 2
