# Supplementary material for: Proteomics of autism and Alzheimer’s mouse models reveal common alterations in mTOR signaling pathway
Source: Transl Psychiatry. 2021 Sep 17;11:480. doi: 10.1038/s41398-021-01578-2 (PMC8448888; doi:10.1038/s41398-021-01578-2)
Supplement: Supplementary file 3 — Supp. Table 2 [file 41398_2021_1578_MOESM3_ESM.xlsx]

## Sheet: BP
Enrichment analysis report
Enrichment by GO Processes
#	Processes	Total	min(pValue)	Min FDR	p-value	FDR	In Data	Network Objects in ASD	p-value	FDR	In Data	Network Objects in AD
1	cellular component organization or biogenesis	7729	6.568e-36	4.991e-32	6.568e-36	4.991e-32	328	APG3, c-Abl, HSP90, p160, Metallothionein-III, Myosin XVIIIA, FAM92A1, AGTR1, DPY30, APOB, Cytochrome c, QSK, PTPR-delta, GLSK, G-protein alpha-11, IFG15, DNAH5, Dystrophin, PDGF receptor, Pyruvate kinase, CP110, Syntaxin 1A, Plectin 1, PRIC320, CNTN6, Peroxiredoxin, Tubulin beta, MAD2b, ATP5G2, STX19, DDX10, Tubulin alpha 8, Ubiquitin, Rab-5C, ISLR2, ITGB4, MCAK, G-protein beta, Androgen recepto…	1.205e-17	2.477e-14	202	p114-RhoGEF, CIAPIN1, NDUFS1, Semaphorin 7A, TIGD5, G3P2, IRAK1/2, BIN1 (Amphiphysin II), Histone H2, NEDD1, Nac1, TRPM1, Histone H2A, NEBL, Optineurin, BPAG1, TESK2, TLK2, HCN, NRCAM, GSPT2, LEDGF, IQGAP1, Tubulin beta, LRRC49, Membrin, 2410089E03Rik, CDC42BPB, BRD6, Rab-1B, TGM3, Gephyrin, PRK2, C11orf2, ABLIM1, CREB1, eIF3S9, NBEAL2, APC protein, Carmil, Adenylate cyclase, ATP6V0D1, DHX8, MPZL…
2	cellular component organization	7500	1.37e-34	5.206e-31	1.37e-34	5.206e-31	319	APG3, c-Abl, HSP90, Metallothionein-III, Myosin XVIIIA, FAM92A1, AGTR1, DPY30, APOB, Cytochrome c, QSK, PTPR-delta, GLSK, G-protein alpha-11, IFG15, DNAH5, Dystrophin, PDGF receptor, Pyruvate kinase, CP110, Syntaxin 1A, Plectin 1, PRIC320, CNTN6, Peroxiredoxin, Tubulin beta, MAD2b, ATP5G2, STX19, Tubulin alpha 8, Ubiquitin, Rab-5C, ISLR2, ITGB4, MCAK, G-protein beta, Androgen receptor, ATP1A3, BR…	2.862e-17	4.413e-14	197	p114-RhoGEF, CIAPIN1, NDUFS1, Semaphorin 7A, TIGD5, G3P2, IRAK1/2, BIN1 (Amphiphysin II), Histone H2, NEDD1, Nac1, TRPM1, Histone H2A, NEBL, Optineurin, BPAG1, TESK2, TLK2, HCN, NRCAM, GSPT2, LEDGF, IQGAP1, Tubulin beta, LRRC49, Membrin, 2410089E03Rik, CDC42BPB, BRD6, Rab-1B, TGM3, Gephyrin, PRK2, C11orf2, ABLIM1, CREB1, eIF3S9, NBEAL2, APC protein, Carmil, Adenylate cyclase, ATP6V0D1, DHX8, MPZL…
3	localization	7390	2.615e-27	6.623e-24	2.615e-27	6.623e-24	299	PTPR-beta, APG3, c-Abl, HSP90, Metallothionein-III, Myosin XVIIIA, Transcobalamin II, AGTR1, DPY30, APOB, FXYD7, TBC1D14, GLSK, IFG15, DNAH5, COX VIc, Dystrophin, PDGF receptor, Pyruvate kinase, CP110, Complexin, SNX5, Syntaxin 1A, GLG1, Peroxiredoxin, Tubulin beta, ATP5G2, STX19, Ubiquitin, Rab-5C, TBC1D15, CACNA1C, ITGB4, MCAK, XTP3B, SES1, ATP1A3, WNK1, UNC13C, CALM3 (rodent), AMICA1, MrgX2, F…	1.612e-05	0.0004438	155	ABCC12, Semaphorin 7A, TIGD5, BIN1 (Amphiphysin II), PDE2A, NEDD1, EIF5A2, TRPM1, Optineurin, HBB2 (mouse), Galpha(i)-specific prostanoid GPCRs, BPAG1, HCN, Ataxin-1, NRCAM, LEDGF, IQGAP1, Tubulin beta, Membrin, VPS13A, 2410089E03Rik, ABCA2, CDC42BPB, SP-D, Rab-1B, ZDHHC23, ATP1A1, Gephyrin, PRK2, AKAP3, C11orf2, Cullin 5, CREB1, NBEAL2, APC protein, Carmil, Adenylate cyclase, ATP6V0D1, C/EBP, EL…
4	cellular localization	3229	2.333e-25	4.433e-22	2.333e-25	4.433e-22	171	APG3, HSP90, DPY30, TBC1D14, IFG15, Dystrophin, CP110, Complexin, SNX5, Syntaxin 1A, GLG1, Tubulin beta, ATP5G2, STX19, Ubiquitin, Rab-5C, TBC1D15, CACNA1C, MCAK, XTP3B, UNC13C, CALM3 (rodent), MrgX2, FBXO7, RPS3, SPATA7, LYST, SNX1, KIF1B, UBB, HSP70, RAB3-GAP150, Vinculin, Kalirin, 14-3-3 gamma, SGTB, Exportin-T, Calcineurin A (alpha), SLC1A2/EAAT2, Thioredoxin, IFT122, Centrin-2, Rab8B, ATP5G,…	6.798e-05	0.001318	78	TIGD5, BIN1 (Amphiphysin II), NEDD1, TRPM1, Optineurin, BPAG1, Ataxin-1, LEDGF, Tubulin beta, Membrin, VPS13A, 2410089E03Rik, Rab-1B, ZDHHC23, Gephyrin, C11orf2, Adenylate cyclase, Microcephalin, Mia3, KIAA0528, Kendrin, AP180, Galpha(q)-specific peptide GPCRs, Tubulin alpha, Synaptotagmin, MRLC2, F-Actin cytoskeleton, DYNLL, Tubulin alpha-1B, X11, ATF/CREB, Rabaptin-5, Exportin 5, CCDC22, MRLC, …
5	organelle organization	4485	3.077e-23	4.677e-20	3.077e-23	4.677e-20	206	APG3, c-Abl, HSP90, Metallothionein-III, Myosin XVIIIA, FAM92A1, DPY30, Cytochrome c, QSK, IFG15, DNAH5, Dystrophin, PDGF receptor, CP110, Syntaxin 1A, Plectin 1, PRIC320, Peroxiredoxin, Tubulin beta, MAD2b, ATP5G2, STX19, Tubulin alpha 8, Ubiquitin, Rab-5C, MCAK, BRCC36, UNC13C, Protocadherin 15, CALM3 (rodent), SMAP1, MTF-2, BLM, FBXO7, RPS3, AEBP2, SPATA7, SMYD2, LYST, TIF1-beta, Villin 1, UBB…	2.868e-09	4.314e-07	118	p114-RhoGEF, NDUFS1, TIGD5, G3P2, BIN1 (Amphiphysin II), Histone H2, NEDD1, Histone H2A, NEBL, Optineurin, BPAG1, TESK2, TLK2, Tubulin beta, LRRC49, Membrin, 2410089E03Rik, CDC42BPB, BRD6, Rab-1B, Gephyrin, C11orf2, ABLIM1, CREB1, NBEAL2, APC protein, Carmil, ATP6V0D1, MYBPC2, C/EBP, Microcephalin, Mia3, ATP6V0D, KIAA0528, LSm4, NSUN4, Sin3B, Kendrin, AP180, Galpha(q)-specific peptide GPCRs, Hist…
6	regulation of localization	4013	1.964e-21	2.487e-18	1.964e-21	2.487e-18	187	APG3, c-Abl, HSP90, Myosin XVIIIA, AGTR1, APOB, TRIM8, FXYD7, QSK, RCAD, Dystrophin, PDGF receptor, Complexin, SNX5, Syntaxin 1A, Tubulin beta, Rab-5C, CNKSR3, CACNA1C, XTP3B, G-protein beta, Androgen receptor, WNK1, UNC13C, CALM3 (rodent), FAM139A, SMAP1, TIF1-beta, Villin 1, LAMA2, HSP70, Vinculin, BAL, PEP-19, Kalirin, 14-3-3 gamma, VE-cadherin, Calcineurin A (alpha), SLC1A2/EAAT2, Thioredoxin…	3.525e-06	0.0001499	98	PRL3C1, Semaphorin 7A, G3P2, IRAK1/2, BIN1 (Amphiphysin II), NEDD1, Galpha(i)-specific prostanoid GPCRs, HCN, Septin 8, IQGAP1, Tubulin beta, ABCA2, SP-D, ATP1A1, PRK2, CREB1, C2, APC protein, Carmil, Adenylate cyclase, C/EBP, RSL1D1, Mia3, KIAA0528, ALEX, Galpha(q)-specific prostanoid GPCRs, Kendrin, AP180, Galpha(q)-specific peptide GPCRs, RhoGAP5, GPR18, Synaptotagmin, CNTN1 (F3), PM20D1, F-Ac…
7	regulation of cellular component organization	3502	1.172e-20	1.272e-17	1.172e-20	1.272e-17	169	APG3, c-Abl, HSP90, Metallothionein-III, AGTR1, TBC1D14, PTPR-delta, Dystrophin, PDGF receptor, CP110, Complexin, Syntaxin 1A, Tubulin beta, MAD2b, Rab-5C, ISLR2, TBC1D15, Androgen receptor, CALM3 (rodent), SMAP1, MTF-2, FBXO7, RPS3, TIF1-beta, Villin 1, HSP70, RAB3-GAP150, PEP-19, Kalirin, 14-3-3 gamma, VE-cadherin, Calcineurin A (alpha), WTIP, PDE, GBL, TRIP12, TGF-beta 2, BAI1, Semaphorin 4A, …	2.316e-06	0.0001058	89	p114-RhoGEF, Semaphorin 7A, BIN1 (Amphiphysin II), PDE2A, EIF5A2, LRRN3, Optineurin, BPAG1, TLK2, ANAPC5, NRCAM, Septin 8, IQGAP1, Tubulin beta, CNOT6, Rab-1B, CREB1, Pyrin (MEFV), APC protein, Carmil, Adenylate cyclase, Microcephalin, KIAA0528, AP180, Galpha(q)-specific peptide GPCRs, Tubulin alpha, Synaptotagmin, CNTN1 (F3), MRLC2, Rictor, DYNLL, PDE, WDR9, PTPR-zeta, ATF/CREB, Nectin-1, IQGAP,…
8	protein localization	2877	2.106e-20	1.828e-17	2.106e-20	1.828e-17	148	APG3, c-Abl, HSP90, AGTR1, APOB, TBC1D14, IFG15, Dystrophin, Complexin, SNX5, Syntaxin 1A, GLG1, STX19, Ubiquitin, Rab-5C, TBC1D15, CACNA1C, XTP3B, CALM3 (rodent), FBXO7, RPS3, SPATA7, LYST, SNX1, KIF1B, UBB, HSP70, RAB3-GAP150, Vinculin, Kalirin, 14-3-3 gamma, SGTB, Exportin-T, Calcineurin A (alpha), Thioredoxin, IFT122, Centrin-2, Rab8B, CACNA1 L-type, 14-3-3 beta/alpha, EXO70, USH2A, ATP2C2, T…	0.02058	0.08417	59	NEDD1, EIF5A2, Optineurin, HCN, NRCAM, Membrin, VPS13A, 2410089E03Rik, Rab-1B, ZDHHC23, Gephyrin, AKAP3, C11orf2, Adenylate cyclase, ATP6V0D1, Microcephalin, Mia3, ATP6V0D, KIAA0528, AP180, Galpha(q)-specific peptide GPCRs, MRLC2, DYNLL, X11, ATF/CREB, Nectin-1, Rabaptin-5, Exportin 5, CCDC22, MRLC, GANP, DLC1 (Dynein LC8a), Rabphilin-3A, OBSL1, IL1RAP, WNT11, Rac1-related, DRF, AF-6, Rac1, MyHC,…
9	establishment of localization	5979	2.165e-20	1.828e-17	2.165e-20	1.828e-17	242	PTPR-beta, APG3, c-Abl, HSP90, Metallothionein-III, Myosin XVIIIA, Transcobalamin II, AGTR1, DPY30, APOB, FXYD7, TBC1D14, GLSK, DNAH5, COX VIc, Pyruvate kinase, Complexin, SNX5, Syntaxin 1A, GLG1, Peroxiredoxin, Tubulin beta, ATP5G2, STX19, Ubiquitin, Rab-5C, TBC1D15, CACNA1C, MCAK, XTP3B, SES1, ATP1A3, WNK1, UNC13C, CALM3 (rodent), AMICA1, MrgX2, FBXO7, RPS3, LYST, SNX1, KCC2, Villin 1, KIF1B, U…	5.75e-05	0.00116	128	ABCC12, TIGD5, BIN1 (Amphiphysin II), PDE2A, EIF5A2, TRPM1, Optineurin, HBB2 (mouse), Galpha(i)-specific prostanoid GPCRs, BPAG1, HCN, Ataxin-1, LEDGF, IQGAP1, Tubulin beta, Membrin, VPS13A, ABCA2, SP-D, Rab-1B, ZDHHC23, ATP1A1, Gephyrin, C11orf2, Cullin 5, CREB1, NBEAL2, Carmil, ATP6V0D1, C/EBP, ELMOD1, Microcephalin, Mia3, ATP6V0D, KIAA0528, SLC39A6, Galpha(q)-specific prostanoid GPCRs, WWP1, A…
10	nervous system development	3577	4.217e-20	3.205e-17	4.217e-20	3.205e-17	170	c-Abl, HSP90, Metallothionein-III, APOB, PTPR-delta, RCAD, DNAH5, Dystrophin, PDGF receptor, Complexin, CNTN6, Tubulin beta, Lamin B, Ubiquitin, ISLR2, ITGB4, LDHA, G-protein beta, ATP1A3, VMP, WNK1, Protocadherin 15, FBXO7, SNX1, KCC2, LAMA2, UBB, HSP70, Vinculin, PEP-19, Kalirin, 14-3-3 gamma, Calcineurin A (alpha), SLC1A2/EAAT2, IFT122, SAS10, PDE, TGF-beta 2, BAI1, MEL1, Semaphorin 4A, ATP5G,…	7.096e-14	4.862e-11	113	DGL-alpha, Semaphorin 7A, BIN1 (Amphiphysin II), MBD5, Histone H2, TRPM1, Histone H2A, Galpha(i)-specific prostanoid GPCRs, BPAG1, HCN, Ataxin-1, NRCAM, IQGAP1, Tubulin beta, Helt, VPS13A, 2410089E03Rik, DMRTA2, TGM3, Gephyrin, Cullin 5, ABLIM1, CREB1, APC protein, Adenylate cyclase, ATP6V0D1, C/EBP, HPCAL4, Microcephalin, ATP6V0D, Galpha(q)-specific prostanoid GPCRs, Kendrin, WWP1, AP180, Galpha…
11	transport	5812	6.307e-20	4.357e-17	6.307e-20	4.357e-17	236	PTPR-beta, APG3, c-Abl, HSP90, Metallothionein-III, Myosin XVIIIA, Transcobalamin II, AGTR1, DPY30, APOB, FXYD7, TBC1D14, GLSK, DNAH5, COX VIc, Pyruvate kinase, Complexin, SNX5, Syntaxin 1A, GLG1, Peroxiredoxin, Tubulin beta, ATP5G2, STX19, Ubiquitin, Rab-5C, TBC1D15, CACNA1C, MCAK, XTP3B, SES1, ATP1A3, WNK1, UNC13C, AMICA1, MrgX2, FBXO7, RPS3, LYST, SNX1, KCC2, Villin 1, KIF1B, UBB, HSP70, RAB3-…	3.756e-05	0.0008464	126	ABCC12, TIGD5, BIN1 (Amphiphysin II), PDE2A, EIF5A2, TRPM1, Optineurin, HBB2 (mouse), Galpha(i)-specific prostanoid GPCRs, BPAG1, HCN, Ataxin-1, LEDGF, IQGAP1, Tubulin beta, Membrin, VPS13A, ABCA2, SP-D, Rab-1B, ZDHHC23, ATP1A1, Gephyrin, C11orf2, Cullin 5, CREB1, NBEAL2, Carmil, ATP6V0D1, C/EBP, ELMOD1, Mia3, ATP6V0D, KIAA0528, SLC39A6, Galpha(q)-specific prostanoid GPCRs, WWP1, AP180, Galpha(q)…
12	regulation of biological quality	5711	1.605e-19	1.017e-16	1.605e-19	1.017e-16	232	c-Abl, HSP90, Metallothionein-III, TXNDC11, AGTR1, APOB, PTPR-delta, G-protein alpha-11, SH3BGRL3, Dystrophin, PDGF receptor, Complexin, SNX5, Syntaxin 1A, Peroxiredoxin, Tubulin beta, STX19, Ubiquitin, ISLR2, CACNA1C, G-protein beta, Androgen receptor, ATP1A3, ALDR, WNK1, HSD17B8, UNC13C, Protocadherin 15, CALM3 (rodent), SMAP1, BLM, FBXO7, SPATA7, LYST, PAI2, PRDX2, KCC2, Villin 1, UBB, HSP70, …	1.893e-13	1.168e-10	154	p114-RhoGEF, DGL-alpha, PRL3C1, NDUFS1, Semaphorin 7A, G3P2, BIN1 (Amphiphysin II), MBD5, PDE2A, EIF5A2, TRPM1, LRRN3, HBB2 (mouse), Galpha(i)-specific prostanoid GPCRs, HCN, Ataxin-1, NRCAM, Septin 8, AIPL1, Tubulin beta, VPS13A, ABCA2, SP-D, ATP1A1, Gephyrin, Cullin 5, CREB1, NBEAL2, APC protein, Carmil, Adenylate cyclase, ATP6V0D1, C/EBP, ATP6V0D, ALEX, SLC39A6, Galpha(q)-specific prostanoid G…
13	regulation of signaling	4929	2.487e-19	1.454e-16	2.487e-19	1.454e-16	209	c-Abl, HSP90, Metallothionein-III, AGTR1, TRIM8, FXYD7, QSK, PTPR-delta, RCAD, Dystrophin, PDGF receptor, Complexin, SNX5, Syntaxin 1A, GLG1, CNTN6, Peroxiredoxin, Tubulin beta, MAD2b, Lamin B, Ubiquitin, CNKSR3, CACNA1C, Androgen receptor, ATP1A3, PHF14, ALDR, WNK1, UNC13C, CALM3 (rodent), BLM, RPS3, SMYD2, SNX1, PRDX2, LAMA2, UBB, HSP70, BAL, Kalirin, 14-3-3 gamma, VE-cadherin, Calcineurin A (a…	9.805e-06	0.0003216	113	p114-RhoGEF, PRL3C1, IRAK2, Semaphorin 7A, IRAK1/2, MBD5, Histone H2, PDE2A, Optineurin, Galpha(i)-specific prostanoid GPCRs, HCN, Ataxin-1, IQGAP1, AIPL1, Tubulin beta, XEDAR, ATP1A1, CREB1, APC protein, Adenylate cyclase, PIAS4, ALEX, Galpha(q)-specific prostanoid GPCRs, NTSR2, Galpha(q)-specific peptide GPCRs, RhoGAP5, Histone H2B, GPR18, SDHAF2, DENND4B, Synaptotagmin, SH3RF, NRK, RIPK5, Rict…
14	multicellular organism development	7461	6.314e-19	3.427e-16	6.314e-19	3.427e-16	278	PTPR-beta, c-Abl, HSP90, Metallothionein-III, FAM92A1, AGTR1, Bat2l, APOB, QSK, SPRR1A, PTPR-delta, G-protein alpha-11, RCAD, DNAH5, Dystrophin, PDGF receptor, Pyruvate kinase, Complexin, GLG1, CNTN6, Peroxiredoxin, Tubulin beta, Lamin B, Ubiquitin, ISLR2, CACNA1C, ITGB4, LDHA, G-protein beta, Androgen receptor, ATP1A3, PHF14, ALDR, VMP, WNK1, Protocadherin 15, FAM139A, MTF-2, BLM, FBXO7, SMYD2, …	2.566e-18	7.913e-15	199	CIAPIN1, DGL-alpha, PRL3C1, TSNAX, Semaphorin 7A, G3P2, BIN1 (Amphiphysin II), MBD5, Histone H2, PDE2A, TRPM1, Histone H2A, NEBL, Optineurin, HBB2 (mouse), Galpha(i)-specific prostanoid GPCRs, BPAG1, TLK2, HCN, Ataxin-1, NRCAM, IQGAP1, Tubulin beta, XEDAR, Helt, VPS13A, 2410089E03Rik, SP-D, DMRTA2, TGM3, Gephyrin, AKAP3, Cullin 5, ABLIM1, CREB1, PNMT, NBEAL2, APC protein, Adenylate cyclase, ATP6V…
15	cellular protein localization	2107	7.217e-19	3.656e-16	7.217e-19	3.656e-16	118	APG3, HSP90, TBC1D14, IFG15, Dystrophin, Complexin, SNX5, Syntaxin 1A, GLG1, STX19, Ubiquitin, Rab-5C, TBC1D15, XTP3B, CALM3 (rodent), FBXO7, RPS3, SPATA7, SNX1, KIF1B, UBB, HSP70, RAB3-GAP150, Vinculin, Kalirin, 14-3-3 gamma, SGTB, Exportin-T, Calcineurin A (alpha), Thioredoxin, IFT122, Rab8B, 14-3-3 beta/alpha, ATP2C2, Tuberin, S100, NLRP5, DIA1, DRF, Rab-3, 14-3-3 theta, NUP214, Dynamin-1, NSF…	0.1255	0.2405	40	NEDD1, Optineurin, Membrin, VPS13A, 2410089E03Rik, Rab-1B, ZDHHC23, Gephyrin, Adenylate cyclase, Microcephalin, Mia3, KIAA0528, MRLC2, DYNLL, X11, Rabaptin-5, Exportin 5, MRLC, GANP, DLC1 (Dynein LC8a), Rabphilin-3A, OBSL1, WNT11, Rac1-related, DRF, AF-6, Rac1, Bcl-3, Syntaxin 16, Rho GTPase, PEX19, Srp40, FAM177A1, Filamin B (TABP), GCC2, Plakoglobin, SFRS7 (9G8), WNT, GRIPAP1, Clusterin
16	system development	6614	7.909e-19	3.778e-16	7.955e-19	3.778e-16	255	PTPR-beta, c-Abl, HSP90, Metallothionein-III, AGTR1, APOB, QSK, SPRR1A, PTPR-delta, G-protein alpha-11, RCAD, DNAH5, Dystrophin, PDGF receptor, Pyruvate kinase, Complexin, GLG1, CNTN6, Peroxiredoxin, Tubulin beta, Lamin B, Ubiquitin, ISLR2, CACNA1C, ITGB4, LDHA, G-protein beta, Androgen receptor, ATP1A3, PHF14, ALDR, VMP, WNK1, Protocadherin 15, FAM139A, BLM, FBXO7, SMYD2, SNX1, TIF1-beta, PRDX2,…	7.909e-19	4.877e-15	185	CIAPIN1, DGL-alpha, PRL3C1, Semaphorin 7A, BIN1 (Amphiphysin II), MBD5, Histone H2, PDE2A, TRPM1, Histone H2A, NEBL, Optineurin, HBB2 (mouse), Galpha(i)-specific prostanoid GPCRs, BPAG1, HCN, Ataxin-1, NRCAM, IQGAP1, Tubulin beta, Helt, VPS13A, 2410089E03Rik, SP-D, DMRTA2, TGM3, Gephyrin, Cullin 5, ABLIM1, CREB1, PNMT, NBEAL2, APC protein, Adenylate cyclase, ATP6V0D1, MYBPC2, C/EBP, HPCAL4, Micro…
17	cellular macromolecule localization	2117	1.043e-18	4.662e-16	1.043e-18	4.662e-16	118	APG3, HSP90, TBC1D14, IFG15, Dystrophin, Complexin, SNX5, Syntaxin 1A, GLG1, STX19, Ubiquitin, Rab-5C, TBC1D15, XTP3B, CALM3 (rodent), FBXO7, RPS3, SPATA7, SNX1, KIF1B, UBB, HSP70, RAB3-GAP150, Vinculin, Kalirin, 14-3-3 gamma, SGTB, Exportin-T, Calcineurin A (alpha), Thioredoxin, IFT122, Rab8B, 14-3-3 beta/alpha, ATP2C2, Tuberin, S100, NLRP5, DIA1, DRF, Rab-3, 14-3-3 theta, NUP214, Dynamin-1, NSF…	0.1317	0.2475	40	NEDD1, Optineurin, Membrin, VPS13A, 2410089E03Rik, Rab-1B, ZDHHC23, Gephyrin, Adenylate cyclase, Microcephalin, Mia3, KIAA0528, MRLC2, DYNLL, X11, Rabaptin-5, Exportin 5, MRLC, GANP, DLC1 (Dynein LC8a), Rabphilin-3A, OBSL1, WNT11, Rac1-related, DRF, AF-6, Rac1, Bcl-3, Syntaxin 16, Rho GTPase, PEX19, Srp40, FAM177A1, Filamin B (TABP), GCC2, Plakoglobin, SFRS7 (9G8), WNT, GRIPAP1, Clusterin
18	anatomical structure development	7969	1.681e-18	7.095e-16	1.681e-18	7.095e-16	290	PTPR-beta, c-Abl, HSP90, Metallothionein-III, FAM92A1, AGTR1, Bat2l, APOB, QSK, SPRR1A, PTPR-delta, G-protein alpha-11, RCAD, DNAH5, Dystrophin, PDGF receptor, Pyruvate kinase, Complexin, GLG1, Plectin 1, CNTN6, Peroxiredoxin, Tubulin beta, Lamin B, DDX10, Ubiquitin, ISLR2, CACNA1C, ITGB4, LDHA, G-protein beta, Androgen receptor, ATP1A3, PHF14, ALDR, VMP, WNK1, Protocadherin 15, FAM139A, MTF-2, B…	1.93e-16	1.983e-13	203	CIAPIN1, DGL-alpha, PRL3C1, TSNAX, Semaphorin 7A, G3P2, BIN1 (Amphiphysin II), MBD5, Histone H2, PDE2A, TRPM1, Histone H2A, NEBL, Optineurin, HBB2 (mouse), Galpha(i)-specific prostanoid GPCRs, BPAG1, TLK2, HCN, Ataxin-1, NRCAM, IQGAP1, Tubulin beta, XEDAR, Helt, VPS13A, 2410089E03Rik, SP-D, DMRTA2, Rab-1B, TGM3, Gephyrin, AKAP3, Cullin 5, ABLIM1, CREB1, PNMT, NBEAL2, APC protein, Adenylate cyclas…
19	regulation of cell communication	4885	2.313e-18	9.251e-16	2.313e-18	9.251e-16	205	c-Abl, HSP90, Metallothionein-III, AGTR1, TRIM8, QSK, PTPR-delta, RCAD, Dystrophin, PDGF receptor, Complexin, SNX5, Syntaxin 1A, GLG1, CNTN6, Peroxiredoxin, Tubulin beta, MAD2b, Lamin B, Ubiquitin, CNKSR3, CACNA1C, Androgen receptor, PHF14, ALDR, WNK1, UNC13C, CALM3 (rodent), BLM, RPS3, SMYD2, SNX1, PRDX2, LAMA2, UBB, HSP70, BAL, Kalirin, 14-3-3 gamma, VE-cadherin, Calcineurin A (alpha), Thioredo…	4.989e-05	0.001039	109	p114-RhoGEF, PRL3C1, IRAK2, Semaphorin 7A, IRAK1/2, MBD5, Histone H2, PDE2A, Optineurin, Galpha(i)-specific prostanoid GPCRs, HCN, Ataxin-1, IQGAP1, AIPL1, Tubulin beta, XEDAR, CREB1, APC protein, Adenylate cyclase, PIAS4, ALEX, Galpha(q)-specific prostanoid GPCRs, NTSR2, Galpha(q)-specific peptide GPCRs, RhoGAP5, Histone H2B, GPR18, SDHAF2, DENND4B, Synaptotagmin, SH3RF, NRK, RIPK5, Rictor, DYNL…
20	establishment of localization in cell	2437	3.254e-18	1.193e-15	3.254e-18	1.193e-15	128	APG3, HSP90, DPY30, TBC1D14, Complexin, SNX5, Syntaxin 1A, GLG1, Tubulin beta, ATP5G2, STX19, Ubiquitin, Rab-5C, TBC1D15, CACNA1C, MCAK, XTP3B, UNC13C, CALM3 (rodent), MrgX2, FBXO7, RPS3, LYST, SNX1, KIF1B, UBB, HSP70, RAB3-GAP150, 14-3-3 gamma, SGTB, Exportin-T, Calcineurin A (alpha), SLC1A2/EAAT2, IFT122, Rab8B, ATP5G, CACNA1 L-type, 14-3-3 beta/alpha, ATP5J, P2X7, Tuberin, MON2, S100, DRF, Rab…	0.0005747	0.006539	59	BIN1 (Amphiphysin II), TRPM1, BPAG1, Ataxin-1, LEDGF, Tubulin beta, Membrin, VPS13A, Rab-1B, ZDHHC23, Gephyrin, C11orf2, Microcephalin, Mia3, KIAA0528, AP180, Galpha(q)-specific peptide GPCRs, Tubulin alpha, Synaptotagmin, F-Actin cytoskeleton, DYNLL, Tubulin alpha-1B, X11, ATF/CREB, Exportin 5, CCDC22, Actin cytoplasmic 2, Collagen VII, GANP, DLC1 (Dynein LC8a), Rabphilin-3A, IP3R2, G-protein al…
21	developmental process	8549	3.296e-18	1.193e-15	3.296e-18	1.193e-15	304	PTPR-beta, c-Abl, HSP90, p160, Metallothionein-III, FAM92A1, AGTR1, Bat2l, APOB, TRIM8, QSK, SPRR1A, PTPR-delta, G-protein alpha-11, RCAD, DNAH5, Dystrophin, PDGF receptor, Pyruvate kinase, Complexin, GLG1, Plectin 1, CNTN6, Peroxiredoxin, Tubulin beta, Lamin B, DDX10, Ubiquitin, ISLR2, CACNA1C, ITGB4, LDHA, G-protein beta, Androgen receptor, ATP1A3, PHF14, ALDR, VMP, WNK1, UNC13C, Protocadherin …	7.718e-17	9.519e-14	214	CIAPIN1, DGL-alpha, PRL3C1, TSNAX, Semaphorin 7A, G3P2, IRAK1/2, BIN1 (Amphiphysin II), MBD5, Histone H2, PDE2A, EIF5A2, TRPM1, Histone H2A, NEBL, Optineurin, HBB2 (mouse), Galpha(i)-specific prostanoid GPCRs, BPAG1, TESK2, TLK2, HCN, Ataxin-1, NRCAM, IQGAP1, Tubulin beta, XEDAR, Helt, VPS13A, 2410089E03Rik, SP-D, DMRTA2, BRD6, Rab-1B, TGM3, Gephyrin, AKAP3, Cullin 5, NUDCD2, ABLIM1, CREB1, PNMT,…
22	cellular component biogenesis	3864	7.964e-18	2.751e-15	7.964e-18	2.751e-15	173	APG3, c-Abl, HSP90, p160, FAM92A1, APOB, Cytochrome c, PTPR-delta, GLSK, G-protein alpha-11, DNAH5, Dystrophin, PDGF receptor, Pyruvate kinase, CP110, Syntaxin 1A, Plectin 1, Tubulin beta, ATP5G2, DDX10, Ubiquitin, ITGB4, G-protein beta, Androgen receptor, HSD17B8, UNC13C, Protocadherin 15, BLM, RPS3, IKZF4, TIF1-beta, Villin 1, UBB, HSP70, AASS, Vinculin, 14-3-3 gamma, VE-cadherin, SLC1A2/EAAT2,…	6.706e-16	5.908e-13	124	CIAPIN1, NDUFS1, TIGD5, G3P2, IRAK1/2, BIN1 (Amphiphysin II), Histone H2, NEDD1, Nac1, TRPM1, Histone H2A, NEBL, Optineurin, BPAG1, TESK2, HCN, NRCAM, LEDGF, Tubulin beta, LRRC49, Membrin, 2410089E03Rik, Rab-1B, TGM3, Gephyrin, PRK2, ABLIM1, eIF3S9, APC protein, Carmil, Adenylate cyclase, ATP6V0D1, MYBPC2, RSL1D1, C1QTNF7, ATP6V0D, LSm4, NSUN4, DCXR, Kendrin, AP180, SLC22A1, Histone H2B, MAGI-1(B…
23	cell projection organization	1682	1.106e-17	3.653e-15	1.106e-17	3.653e-15	100	c-Abl, HSP90, FAM92A1, DNAH5, Dystrophin, CP110, CNTN6, Tubulin beta, Ubiquitin, ITGB4, ATP1A3, Protocadherin 15, SNX1, KCC2, Villin 1, LAMA2, UBB, Vinculin, Kalirin, 14-3-3 gamma, WTIP, IFT122, STAMP (KIAA0998), TGF-beta 2, Centrin-2, BAI1, Semaphorin 4A, Rab8B, CACNA1 L-type, CBY3, P2X7, Tuberin, SDFR1, S100, JAK2, DIA1, DRF, Rab-3, Nestin, Meckelin, MyHC, MYLK1, Casein kinase I, SHIP2, PMCA2b,…	8.656e-10	1.687e-07	61	Semaphorin 7A, NEDD1, BPAG1, NRCAM, IQGAP1, Tubulin beta, LRRC49, 2410089E03Rik, PRK2, ABLIM1, CREB1, APC protein, Carmil, Adenylate cyclase, ATP6V0D1, ATP6V0D, Kendrin, AP180, Galpha(q)-specific peptide GPCRs, Tubulin alpha, CNTN1 (F3), NRK, F-Actin cytoskeleton, DYNLL, PTPR-zeta, ATF/CREB, Nectin-1, IQGAP, DLC1 (Dynein LC8a), Rabphilin-3A, Frizzled, L1CAM, ULK2, Rac1-related, DRF, MNS1, AF-6, R…
24	cellular component morphogenesis	1243	1.258e-17	3.838e-15	1.258e-17	3.838e-15	83	c-Abl, HSP90, Dystrophin, PDGF receptor, CNTN6, Tubulin beta, Ubiquitin, ITGB4, Androgen receptor, Protocadherin 15, SNX1, LAMA2, UBB, Vinculin, Kalirin, VE-cadherin, TGF-beta 2, BAI1, Semaphorin 4A, CACNA1 L-type, Fibronectin, P2X7, SDFR1, S100, MURC, DRF, Rab-3, Nestin, MyHC, Casein kinase I, PMCA2b, Rho GTPase, Ephrin-A receptor 4, TGF-beta, PDGFR-aa, Titin, Aurora-A, PSMB10, ARX, WNT, Rac3, T…	4.416e-11	1.362e-08	53	Semaphorin 7A, NEBL, BPAG1, NRCAM, IQGAP1, Tubulin beta, ABLIM1, CREB1, NBEAL2, APC protein, Adenylate cyclase, MYBPC2, AP180, Galpha(q)-specific peptide GPCRs, NRK, F-Actin cytoskeleton, PTPR-zeta, ATF/CREB, Nectin-1, IQGAP, MRLC, MAGP (1,2), Actin cytoplasmic 2, Collagen VII, OBSL1, Frizzled, Egflam, L1CAM, ULK2, Rac1-related, DRF, LNEBL, BVES, CLIC4, AF-6, Rac1, MyHC, Tropomyosin, H-cadherin, …
25	regulation of organelle organization	1795	1.312e-17	3.838e-15	1.312e-17	3.838e-15	104	APG3, c-Abl, TBC1D14, PTPR-delta, PDGF receptor, CP110, Complexin, Tubulin beta, MAD2b, TBC1D15, MTF-2, FBXO7, RPS3, TIF1-beta, Villin 1, HSP70, RAB3-GAP150, 14-3-3 gamma, VE-cadherin, PDE, GBL, TRIP12, TGF-beta 2, 14-3-3 beta/alpha, P2X7, Tuberin, SLC25A5, S100, DIA1, DRF, Rab-3, 14-3-3 theta, Alpha-synuclein, Nestin, Meckelin, MyHC, Complexin 2, Rho GTPase, CCDC151, CORO1A(CLABP, TACO), TGF-bet…	0.0001205	0.002013	49	BIN1 (Amphiphysin II), PDE2A, Optineurin, BPAG1, TLK2, ANAPC5, Septin 8, Tubulin beta, CNOT6, Rab-1B, APC protein, Carmil, Microcephalin, KIAA0528, Galpha(q)-specific peptide GPCRs, Synaptotagmin, Rictor, DYNLL, PDE, ATF/CREB, IQGAP, DLC1 (Dynein LC8a), OBSL1, FZD10, LRG-47, Frizzled, IL1RAP, WNT11, c-Myb, Rac1-related, DRF, MNS1, IQGAP2, CLIC4, Rac1, XRCC1, MyHC, EPLIN, BAIAP2L2, Tropomyosin, Ne…
26	macromolecule localization	3305	1.313e-17	3.838e-15	1.313e-17	3.838e-15	155	APG3, c-Abl, HSP90, AGTR1, APOB, TBC1D14, IFG15, Dystrophin, Complexin, SNX5, Syntaxin 1A, GLG1, STX19, Ubiquitin, Rab-5C, TBC1D15, CACNA1C, XTP3B, CALM3 (rodent), FBXO7, RPS3, SPATA7, LYST, SNX1, KIF1B, UBB, HSP70, RAB3-GAP150, Vinculin, Kalirin, 14-3-3 gamma, SGTB, Exportin-T, Calcineurin A (alpha), Thioredoxin, IFT122, Centrin-2, Rab8B, CACNA1 L-type, 14-3-3 beta/alpha, EXO70, P2X7, USH2A, ATP…	0.0337	0.1132	65	NEDD1, EIF5A2, Optineurin, HCN, NRCAM, Membrin, VPS13A, 2410089E03Rik, ABCA2, Rab-1B, ZDHHC23, Gephyrin, AKAP3, C11orf2, Adenylate cyclase, ATP6V0D1, Microcephalin, Mia3, ATP6V0D, KIAA0528, AP180, Galpha(q)-specific peptide GPCRs, Synaptotagmin, MRLC2, DYNLL, X11, ATF/CREB, Nectin-1, Rabaptin-5, Exportin 5, CCDC22, MRLC, GANP, DLC1 (Dynein LC8a), Rabphilin-3A, OBSL1, Frizzled, IL1RAP, WNT11, Rac1…
27	modulation of chemical synaptic transmission	768	3.899e-17	1.097e-14	3.899e-17	1.097e-14	62	c-Abl, PTPR-delta, Complexin, Syntaxin 1A, Tubulin beta, UNC13C, CALM3 (rodent), LAMA2, Kalirin, 14-3-3 gamma, Calcineurin A (alpha), PDE, GluR4, BAI1, CACNA1 L-type, P2X7, SDFR1, S100, JAK2, Rab-3, Alpha-synuclein, Dynamin-1, GLRA, Complexin 2, PMCA2b, Rho GTPase, PDE4, Ephrin-A receptor 4, ATP1A2, WNT, Synapsin I, Ephrin-A receptors, G-protein alpha-i family, Delta-catenin, Adenylate cyclase, C…	0.001232	0.01132	24	HCN, Tubulin beta, CREB1, Adenylate cyclase, Galpha(q)-specific peptide GPCRs, Synaptotagmin, PDE, X11, ATF/CREB, ADNP, L1CAM, Rac1-related, AF-6, Rac1, IP3 receptor, Rho GTPase, P2X3, HCN4, ATP1alpha subunit, FGF14, WNT, Tubulin (in microtubules), APP, Gamma-synuclein
28	regulation of trans-synaptic signaling	770	4.417e-17	1.199e-14	4.417e-17	1.199e-14	62	c-Abl, PTPR-delta, Complexin, Syntaxin 1A, Tubulin beta, UNC13C, CALM3 (rodent), LAMA2, Kalirin, 14-3-3 gamma, Calcineurin A (alpha), PDE, GluR4, BAI1, CACNA1 L-type, P2X7, SDFR1, S100, JAK2, Rab-3, Alpha-synuclein, Dynamin-1, GLRA, Complexin 2, PMCA2b, Rho GTPase, PDE4, Ephrin-A receptor 4, ATP1A2, WNT, Synapsin I, Ephrin-A receptors, G-protein alpha-i family, Delta-catenin, Adenylate cyclase, C…	0.001276	0.01157	24	HCN, Tubulin beta, CREB1, Adenylate cyclase, Galpha(q)-specific peptide GPCRs, Synaptotagmin, PDE, X11, ATF/CREB, ADNP, L1CAM, Rac1-related, AF-6, Rac1, IP3 receptor, Rho GTPase, P2X3, HCN4, ATP1alpha subunit, FGF14, WNT, Tubulin (in microtubules), APP, Gamma-synuclein
29	positive regulation of cellular component organization	1774	4.826e-17	1.265e-14	4.826e-17	1.265e-14	102	c-Abl, HSP90, PTPR-delta, Dystrophin, PDGF receptor, CP110, Tubulin beta, ISLR2, Androgen receptor, MTF-2, FBXO7, RPS3, TIF1-beta, Villin 1, HSP70, RAB3-GAP150, PEP-19, Kalirin, 14-3-3 gamma, VE-cadherin, Calcineurin A (alpha), GBL, TGF-beta 2, BAI1, Semaphorin 4A, Rab8B, ATP5G, 14-3-3 beta/alpha, Fibronectin, P2X7, Tuberin, SDFR1, S100, ODZ3, DRF, 14-3-3 theta, Alpha-synuclein, Nestin, Meckelin,…	4.605e-05	0.0009759	50	Semaphorin 7A, BIN1 (Amphiphysin II), EIF5A2, LRRN3, Optineurin, ANAPC5, IQGAP1, Tubulin beta, CNOT6, CREB1, APC protein, Carmil, KIAA0528, AP180, Galpha(q)-specific peptide GPCRs, Synaptotagmin, CNTN1 (F3), Rictor, DYNLL, PTPR-zeta, ATF/CREB, IQGAP, DOCK11, ADNP, DLC1 (Dynein LC8a), OBSL1, MIF, LRG-47, Frizzled, IL1RAP, L1CAM, WNT11, c-Myb, Rac1-related, DRF, MNS1, IQGAP2, AF-6, Rac1, IP3 recept…
30	head development	1361	8.527e-17	2.16e-14	8.527e-17	2.16e-14	86	c-Abl, Metallothionein-III, DNAH5, Dystrophin, PDGF receptor, DDX10, Ubiquitin, LDHA, G-protein beta, ATP1A3, UBB, HSP70, Calcineurin A (alpha), SLC1A2/EAAT2, SAS10, TGF-beta 2, ATP5J, S100, DIA1, DRF, 14-3-3 theta, Nestin, MyHC, SHIP2, PMCA2b, Rho GTPase, TGF-beta, Semaphorin 4C, PDGFR-aa, Dynein, axonemal, heavy chains, Titin, PCM1, LIMK, ARX, WNT, KCRU, BASP1, COX VIb-1, MKS1, Rac3, Insulin re…	3.976e-10	9.082e-08	54	Semaphorin 7A, Histone H2, Histone H2A, HCN, Ataxin-1, 2410089E03Rik, DMRTA2, Cullin 5, CREB1, Adenylate cyclase, ATP6V0D1, Microcephalin, ATP6V0D, Kendrin, Galpha(q)-specific peptide GPCRs, Histone H2B, Creatine kinase, Synaptotagmin, CNTN1 (F3), F-Actin cytoskeleton, DYNLL, PTPR-zeta, ATF/CREB, APLP2 precursor, Histone H2AX, DLC1 (Dynein LC8a), Rabphilin-3A, MIF, Frizzled, SAMD4B, Semaphorin 6D…
31	response to organonitrogen compound	1963	1.078e-16	2.607e-14	1.078e-16	2.607e-14	108	c-Abl, HSP90, AGTR1, G-protein alpha-11, RCAD, PDGF receptor, Pyruvate kinase, ATP5G2, CACNA1C, LDHA, XTP3B, G-protein beta, Androgen receptor, ATP1A3, ALDR, CALM3 (rodent), BLM, KYNU, HSP70, Kalirin, 14-3-3 gamma, SGTB, Calcineurin A (alpha), SLC1A2/EAAT2, Thioredoxin, PDE, TGF-beta 2, Rab8B, ATP5G, CACNA1 L-type, Fibronectin, Connexin 26, P2X7, ABBP1, Tuberin, JAK2, DIA1, Aldose reductase, DRF,…	5.426e-07	3.598e-05	60	IRAK1/2, Histone H2, PDE2A, Histone H2A, Optineurin, HCN, IQGAP1, HADHA, CREB1, PNMT, APC protein, Adenylate cyclase, ATP6V0D1, C/EBP, Mia3, ATP6V0D, KIAA0528, ALEX, Galpha(q)-specific prostanoid GPCRs, Galpha(q)-specific peptide GPCRs, F-Actin cytoskeleton, PDE, ATF/CREB, IQGAP, BPL1, Lactogen, MIF, Cathepsin B, Frizzled, IP3R2, G-protein alpha-s, L1CAM, ECM29, FDX1, DRF, GNAS1, IP3 receptor, Ad…
32	regulation of cellular localization	1445	1.098e-16	2.607e-14	1.098e-16	2.607e-14	89	c-Abl, HSP90, AGTR1, TRIM8, Dystrophin, Complexin, Syntaxin 1A, CACNA1C, XTP3B, Androgen receptor, UNC13C, CALM3 (rodent), FAM139A, TIF1-beta, Villin 1, HSP70, BAL, Kalirin, 14-3-3 gamma, Thioredoxin, PDE, TGF-beta 2, CACNA1 L-type, 14-3-3 beta/alpha, P2X7, ABBP1, SDFR1, DIA1, DRF, Rab-3, 14-3-3 theta, NUP214, Alpha-synuclein, Dynamin-1, MyHC, GLRA, Casein kinase I, Complexin 2, Rho GTPase, PDE4,…	0.0007638	0.007997	39	Septin 8, IQGAP1, ABCA2, APC protein, Adenylate cyclase, KIAA0528, Kendrin, AP180, Galpha(q)-specific peptide GPCRs, Synaptotagmin, F-Actin cytoskeleton, DYNLL, PDE, X11, Exportin 5, IQGAP, DLC1 (Dynein LC8a), Frizzled, CTDSPL2, Rac1-related, DRF, BVES, Rac1, MyHC, Rho GTPase, FAM108B1, P2X3, Actin cytoskeletal, GCC2, Plakoglobin, RINT-1, ATP1alpha subunit, FGF14, WNT, F-Actin, APP, Actin, GRIPAP…
33	regulation of calcium ion transport	437	1.489e-16	3.429e-14	1.489e-16	3.429e-14	45	c-Abl, AGTR1, Dystrophin, PDGF receptor, CACNA1C, G-protein beta, CALM3 (rodent), HSP70, PDE, TGF-beta 2, CACNA1 L-type, P2X7, ATP2C2, S100, DIA1, DRF, Alpha-synuclein, MYLK1, PMCA2b, Rho GTPase, PDE4, CORO1A(CLABP, TACO), TGF-beta, ATP1A2, JPH1, Thy-1, Annexin II, Ryanodine receptor 2, G-protein alpha-i family, Galpha(q)-specific peptide GPCRs, TMC2, TRPV3, CaMK II alpha, CACNA1 T-type, MLCK, G-…	0.02202	0.08897	13	BIN1 (Amphiphysin II), Galpha(i)-specific prostanoid GPCRs, Galpha(q)-specific prostanoid GPCRs, Galpha(q)-specific peptide GPCRs, PDE, ATF/CREB, PGE2R3, DRF, IP3 receptor, Rho GTPase, P2X3, ATP1alpha subunit, FGF14
34	regulation of metal ion transport	638	1.57e-16	3.483e-14	1.57e-16	3.483e-14	55	c-Abl, AGTR1, FXYD7, Dystrophin, PDGF receptor, CNKSR3, CACNA1C, G-protein beta, WNK1, CALM3 (rodent), HSP70, PDE, TGF-beta 2, CACNA1 L-type, P2X7, ATP2C2, S100, DIA1, DRF, Alpha-synuclein, MYLK1, PMCA2b, Rho GTPase, PDE4, CORO1A(CLABP, TACO), TGF-beta, ATP1A2, JPH1, Thy-1, Annexin II, Syntrophin A, Ryanodine receptor 2, G-protein alpha-i family, Galpha(q)-specific peptide GPCRs, TMC2, TRPV3, CaM…	0.0002226	0.003201	23	BIN1 (Amphiphysin II), Galpha(i)-specific prostanoid GPCRs, ATP1A1, ALEX, Galpha(q)-specific prostanoid GPCRs, Galpha(q)-specific peptide GPCRs, CNTN1 (F3), PDE, HBP1, ATF/CREB, PGE2R3, MIF, G-protein alpha-s, DRF, GNAS1, IP3 receptor, Rho GTPase, GNAS3, P2X3, ATP1alpha subunit, G-protein alpha-q/11, FGF14, G-protein alpha-q
35	cellular component assembly	3590	1.604e-16	3.483e-14	1.604e-16	3.483e-14	161	APG3, c-Abl, HSP90, FAM92A1, APOB, Cytochrome c, PTPR-delta, GLSK, G-protein alpha-11, DNAH5, Dystrophin, PDGF receptor, Pyruvate kinase, CP110, Syntaxin 1A, Plectin 1, Tubulin beta, ATP5G2, Ubiquitin, ITGB4, G-protein beta, Androgen receptor, HSD17B8, UNC13C, Protocadherin 15, BLM, RPS3, IKZF4, TIF1-beta, Villin 1, UBB, HSP70, AASS, Vinculin, 14-3-3 gamma, VE-cadherin, SLC1A2/EAAT2, IFT122, STAM…	8.229e-16	6.344e-13	118	CIAPIN1, NDUFS1, TIGD5, G3P2, IRAK1/2, BIN1 (Amphiphysin II), Histone H2, NEDD1, Nac1, TRPM1, Histone H2A, NEBL, Optineurin, BPAG1, TESK2, HCN, NRCAM, LEDGF, Tubulin beta, LRRC49, Membrin, 2410089E03Rik, Rab-1B, TGM3, Gephyrin, PRK2, ABLIM1, eIF3S9, APC protein, Carmil, Adenylate cyclase, ATP6V0D1, MYBPC2, C1QTNF7, ATP6V0D, LSm4, NSUN4, DCXR, Kendrin, AP180, SLC22A1, Histone H2B, MAGI-1(BAIAP1), …
36	plasma membrane bounded cell projection organization	1621	2.101e-16	4.434e-14	2.101e-16	4.434e-14	95	c-Abl, HSP90, FAM92A1, DNAH5, Dystrophin, CP110, CNTN6, Tubulin beta, Ubiquitin, ITGB4, ATP1A3, Protocadherin 15, SNX1, KCC2, Villin 1, LAMA2, UBB, Vinculin, Kalirin, 14-3-3 gamma, IFT122, STAMP (KIAA0998), TGF-beta 2, Centrin-2, BAI1, Semaphorin 4A, Rab8B, CACNA1 L-type, CBY3, P2X7, SDFR1, S100, JAK2, DIA1, DRF, Rab-3, Meckelin, MyHC, MYLK1, Casein kinase I, SHIP2, PMCA2b, Rho GTPase, CCDC151, E…	5.58e-10	1.187e-07	60	Semaphorin 7A, NEDD1, BPAG1, NRCAM, IQGAP1, Tubulin beta, LRRC49, 2410089E03Rik, ABLIM1, CREB1, APC protein, Carmil, Adenylate cyclase, ATP6V0D1, ATP6V0D, Kendrin, AP180, Galpha(q)-specific peptide GPCRs, Tubulin alpha, CNTN1 (F3), NRK, F-Actin cytoskeleton, DYNLL, PTPR-zeta, ATF/CREB, Nectin-1, IQGAP, DLC1 (Dynein LC8a), Rabphilin-3A, Frizzled, L1CAM, ULK2, Rac1-related, DRF, MNS1, AF-6, Rac1, I…
37	regulation of transport	2883	2.851e-16	5.856e-14	2.851e-16	5.856e-14	138	APG3, c-Abl, Myosin XVIIIA, AGTR1, FXYD7, Dystrophin, PDGF receptor, Complexin, SNX5, Syntaxin 1A, Rab-5C, CNKSR3, CACNA1C, XTP3B, G-protein beta, WNK1, UNC13C, CALM3 (rodent), FAM139A, SMAP1, TIF1-beta, HSP70, PEP-19, Kalirin, 14-3-3 gamma, Calcineurin A (alpha), SLC1A2/EAAT2, Thioredoxin, PDE, TLR1, GluR4, TGF-beta 2, Rab8B, CACNA1 L-type, 14-3-3 beta/alpha, ATP5J, Fibronectin, P2X7, ATP2C2, Tu…	1.478e-05	0.0004327	74	PRL3C1, G3P2, IRAK1/2, BIN1 (Amphiphysin II), Galpha(i)-specific prostanoid GPCRs, HCN, Septin 8, ABCA2, SP-D, ATP1A1, CREB1, C2, Adenylate cyclase, C/EBP, KIAA0528, ALEX, Galpha(q)-specific prostanoid GPCRs, Kendrin, AP180, Galpha(q)-specific peptide GPCRs, Synaptotagmin, CNTN1 (F3), PM20D1, F-Actin cytoskeleton, DYNLL, PDE, HBP1, X11, ATF/CREB, Exportin 5, PGE2R3, Lactogen, DLC1 (Dynein LC8a), …
38	negative regulation of cellular process	6624	3.747e-16	7.493e-14	3.747e-16	7.493e-14	247	c-Abl, HSP90, p160, Metallothionein-III, Myosin XVIIIA, AGTR1, TBC1D14, Cytochrome c, PTPR-delta, RCAD, Dystrophin, PDGF receptor, CP110, SNX5, GLG1, Peroxiredoxin, Tubulin beta, MAD2b, Ubiquitin, CNKSR3, XTP3B, Androgen receptor, BRCC36, PHF14, ALDR, WNK1, CALM3 (rodent), MTF-2, BLM, FBXO7, RPS3, AEBP2, SMYD2, Stk33, IKZF4, PAI2, SNX1, TIF1-beta, PRDX2, CAR, Villin 1, UBB, HSP70, EPAS1, Vinculin…	0.0003347	0.004354	135	CIAPIN1, Semaphorin 7A, CXorf57, G3P2, IRAK1/2, BIN1 (Amphiphysin II), Histone H2, PDE2A, Nac1, Histone H2A, PTD015, Optineurin, Galpha(i)-specific prostanoid GPCRs, TLK2, Ataxin-1, IQGAP1, AIPL1, Tubulin beta, Helt, CNOT6, SP-D, ATP1A1, CREB1, Pyrin (MEFV), APC protein, Carmil, Adenylate cyclase, PIAS4, C/EBP, Microcephalin, Mia3, Galpha(q)-specific prostanoid GPCRs, Sin3B, Kendrin, WWP1, Galpha…
39	cellular process	19158	4.075e-16	7.94e-14	4.075e-16	7.94e-14	528	PTPR-beta, APG3, c-Abl, HSP90, p160, Metallothionein-III, Myosin XVIIIA, PARG, KIF21A, FAM92A1, TXNDC11, Transcobalamin II, AGTR1, DPY30, APOB, TRIM8, Cytochrome c, QSK, SPRR1A, PTPR-delta, GLSK, G-protein alpha-11, RCAD, SH3BGRL3, IFG15, DNAH5, COX VIc, Dystrophin, PDGF receptor, Pyruvate kinase, CP110, Complexin, SNX5, CTP synthase, Syntaxin 1A, GLG1, Plectin 1, PRIC320, CNTN6, Peroxiredoxin, T…	5.226e-09	6.577e-07	345	ACSF2, p114-RhoGEF, CIAPIN1, DGL-alpha, IRAK2, TSNAX, NDUFS1, Semaphorin 7A, TIGD5, G3P2, IRAK1/2, BIN1 (Amphiphysin II), MBD5, Histone H2, PDE2A, NEDD1, EIF5A2, Nac1, TRPM1, Histone H2A, NEBL, Optineurin, HBB2 (mouse), Galpha(i)-specific prostanoid GPCRs, BPAG1, TESK2, TLK2, HCN, CDCA4, Ataxin-1, ANAPC5, NRCAM, GSPT2, LEDGF, Septin 8, IQGAP1, AIPL1, Tubulin beta, LRRC49, XEDAR, Membrin, Helt, VP…
40	response to nitrogen compound	2088	4.221e-16	8.019e-14	4.221e-16	8.019e-14	111	c-Abl, HSP90, Metallothionein-III, AGTR1, G-protein alpha-11, RCAD, PDGF receptor, Pyruvate kinase, ATP5G2, CACNA1C, LDHA, XTP3B, G-protein beta, Androgen receptor, ATP1A3, ALDR, CALM3 (rodent), BLM, KYNU, HSP70, Kalirin, 14-3-3 gamma, SGTB, Calcineurin A (alpha), SLC1A2/EAAT2, Thioredoxin, PDE, TGF-beta 2, Rab8B, ATP5G, CACNA1 L-type, Fibronectin, Connexin 26, P2X7, ABBP1, Tuberin, JAK2, DIA1, A…	1.917e-06	9.166e-05	61	G3P2, IRAK1/2, Histone H2, PDE2A, Histone H2A, Optineurin, HCN, IQGAP1, HADHA, CREB1, PNMT, APC protein, Adenylate cyclase, ATP6V0D1, C/EBP, Mia3, ATP6V0D, KIAA0528, ALEX, Galpha(q)-specific prostanoid GPCRs, Galpha(q)-specific peptide GPCRs, F-Actin cytoskeleton, PDE, ATF/CREB, IQGAP, BPL1, Lactogen, MIF, Cathepsin B, Frizzled, IP3R2, G-protein alpha-s, L1CAM, ECM29, FDX1, DRF, GNAS1, IP3 recept…
41	regulation of response to stimulus	6076	8.102e-16	1.502e-13	8.102e-16	1.502e-13	231	c-Abl, HSP90, Metallothionein-III, PARG, AGTR1, APOB, TRIM8, QSK, PTPR-delta, RCAD, Dystrophin, PDGF receptor, SNX5, Syntaxin 1A, GLG1, CNTN6, Peroxiredoxin, Tubulin beta, MAD2b, Lamin B, Ubiquitin, CNKSR3, XTP3B, Androgen receptor, BRCC36, PHF14, ALDR, WNK1, CALM3 (rodent), AMICA1, BLM, FBXO7, RPS3, SMYD2, PAI2, SNX1, TIF1-beta, PRDX2, Villin 1, UBB, ERMAP, HSP70, IFI4, BAL, PEP-19, Kalirin, 14-…	3.125e-05	0.0007429	131	p114-RhoGEF, PRL3C1, IRAK2, Semaphorin 7A, CXorf57, IRAK1/2, MBD5, Histone H2, PDE2A, Histone H2A, Optineurin, Galpha(i)-specific prostanoid GPCRs, Ataxin-1, IQGAP1, AIPL1, Tubulin beta, XEDAR, SP-D, Ifi205a, C2, Pyrin (MEFV), APC protein, Adenylate cyclase, PIAS4, C/EBP, RSL1D1, Microcephalin, ALEX, Galpha(q)-specific prostanoid GPCRs, NTSR2, IFI4, Galpha(q)-specific peptide GPCRs, RhoGAP5, Hist…
42	cellular response to endogenous stimulus	2110	8.802e-16	1.593e-13	8.802e-16	1.593e-13	111	c-Abl, HSP90, Metallothionein-III, AGTR1, APOB, G-protein alpha-11, PDGF receptor, Pyruvate kinase, Lamin B, Ubiquitin, CACNA1C, G-protein beta, Androgen receptor, ATP1A3, ALDR, BLM, RPS3, CAR, Villin 1, KIF1B, UBB, HSP70, 14-3-3 gamma, VE-cadherin, PDE, TGF-beta 2, Rab8B, ATP5G, CACNA1 L-type, Fibronectin, Connexin 26, P2X7, ABBP1, Tuberin, LDL, JAK2, DIA1, Small LDL, Aldose reductase, DRF, Alph…	2.186e-05	0.0005618	58	p114-RhoGEF, Histone H2, PDE2A, Histone H2A, Optineurin, HCN, IQGAP1, ATP1A1, CREB1, PNMT, APC protein, Adenylate cyclase, ATP6V0D1, C/EBP, ATP6V0D, KIAA0528, ALEX, Galpha(q)-specific prostanoid GPCRs, Galpha(q)-specific peptide GPCRs, RIPK5, F-Actin cytoskeleton, PDE, ATF/CREB, IQGAP, HSD11B1, Lactogen, Cathepsin B, Frizzled, IP3R2, G-protein alpha-s, L1CAM, FDX1, DRF, GNAS1, IP3 receptor, Adeny…
43	brain development	1291	1.134e-15	2.005e-13	1.134e-15	2.005e-13	81	c-Abl, Metallothionein-III, DNAH5, Dystrophin, PDGF receptor, Ubiquitin, LDHA, G-protein beta, ATP1A3, UBB, HSP70, Calcineurin A (alpha), SLC1A2/EAAT2, SAS10, TGF-beta 2, ATP5J, S100, DIA1, DRF, 14-3-3 theta, Nestin, MyHC, SHIP2, PMCA2b, Rho GTPase, TGF-beta, Semaphorin 4C, PDGFR-aa, Dynein, axonemal, heavy chains, Titin, PCM1, ARX, WNT, KCRU, BASP1, COX VIb-1, Rac3, Insulin receptor, Histone H2,…	1.751e-10	4.318e-08	53	Semaphorin 7A, Histone H2, Histone H2A, HCN, Ataxin-1, 2410089E03Rik, DMRTA2, Cullin 5, CREB1, Adenylate cyclase, ATP6V0D1, Microcephalin, ATP6V0D, Kendrin, Galpha(q)-specific peptide GPCRs, Histone H2B, Creatine kinase, Synaptotagmin, CNTN1 (F3), F-Actin cytoskeleton, DYNLL, PTPR-zeta, ATF/CREB, APLP2 precursor, Histone H2AX, DLC1 (Dynein LC8a), Rabphilin-3A, MIF, Frizzled, SAMD4B, Semaphorin 6D…
44	positive regulation of biological process	8426	1.749e-15	3.021e-13	1.749e-15	3.021e-13	292	c-Abl, HSP90, p160, Metallothionein-III, Myosin XVIIIA, PARG, AGTR1, APOB, TRIM8, Cytochrome c, QSK, PTPR-delta, RCAD, Dystrophin, PDGF receptor, Pyruvate kinase, CP110, SNX5, Syntaxin 1A, CNTN6, Peroxiredoxin, Tubulin beta, MAD2b, Lamin B, Ubiquitin, CNKSR3, ISLR2, CACNA1C, LDHA, Androgen receptor, BRCC36, ALDR, WNK1, CALM3 (rodent), FAM139A, AMICA1, SMAP1, MTF-2, MrgX2, BLM, FBXO7, RPS3, LYST, …	7.157e-08	6.491e-06	183	p114-RhoGEF, PRL3C1, IRAK2, Semaphorin 7A, G3P2, IRAK1/2, BIN1 (Amphiphysin II), MBD5, Histone H2, PDE2A, EIF5A2, Nac1, Histone H2A, PTD015, LRRN3, Optineurin, HBB2 (mouse), Galpha(i)-specific prostanoid GPCRs, HCN, Ataxin-1, ANAPC5, NRCAM, LEDGF, IQGAP1, Tubulin beta, XEDAR, Helt, CNOT6, SP-D, Ifi205a, DMRTA2, BRD6, Rab-1B, ATP1A1, PRK2, ABLIM1, CREB1, C2, Pyrin (MEFV), APC protein, Carmil, Aden…
45	negative regulation of biological process	7384	1.796e-15	3.032e-13	1.796e-15	3.032e-13	265	APG3, c-Abl, HSP90, p160, Metallothionein-III, Myosin XVIIIA, AGTR1, TRIM8, TBC1D14, Cytochrome c, PTPR-delta, RCAD, Dystrophin, PDGF receptor, CP110, SNX5, GLG1, Peroxiredoxin, Tubulin beta, MAD2b, Ubiquitin, CNKSR3, XTP3B, G-protein beta, Androgen receptor, BRCC36, PHF14, ALDR, WNK1, CALM3 (rodent), FAM139A, MTF-2, BLM, FBXO7, RPS3, AEBP2, SMYD2, Stk33, IKZF4, PAI2, SNX1, TIF1-beta, PRDX2, CAR,…	1.537e-05	0.0004338	155	CIAPIN1, IRAK2, TSNAX, Semaphorin 7A, CXorf57, G3P2, IRAK1/2, BIN1 (Amphiphysin II), Histone H2, PDE2A, Nac1, Histone H2A, PTD015, Optineurin, Galpha(i)-specific prostanoid GPCRs, TLK2, HCN, Ataxin-1, GSPT2, IQGAP1, AIPL1, Tubulin beta, Helt, CNOT6, SP-D, ATP1A1, CREB1, Pyrin (MEFV), APC protein, Carmil, Adenylate cyclase, PIAS4, C/EBP, Microcephalin, Mia3, ALEX, LSm4, Galpha(q)-specific prostano…
46	cellular response to organonitrogen compound	1182	2.66e-15	4.395e-13	2.66e-15	4.395e-13	76	c-Abl, HSP90, AGTR1, G-protein alpha-11, PDGF receptor, Pyruvate kinase, CACNA1C, G-protein beta, ATP1A3, ALDR, BLM, HSP70, 14-3-3 gamma, PDE, Rab8B, ATP5G, CACNA1 L-type, Fibronectin, Connexin 26, P2X7, ABBP1, Tuberin, JAK2, DIA1, Aldose reductase, DRF, Alpha-synuclein, p38delta (MAPK13), MyHC, GLRA, Rho GTPase, PDE4, Ephrin-A receptor 4, GFPT1, Adenylate cyclase type IX, TGF-beta, PDGFR-aa, WNT…	5.776e-09	6.984e-07	47	Histone H2, PDE2A, Histone H2A, Optineurin, HCN, CREB1, PNMT, APC protein, Adenylate cyclase, ATP6V0D1, C/EBP, ATP6V0D, KIAA0528, ALEX, Galpha(q)-specific prostanoid GPCRs, Galpha(q)-specific peptide GPCRs, F-Actin cytoskeleton, PDE, ATF/CREB, Lactogen, Frizzled, IP3R2, G-protein alpha-s, L1CAM, FDX1, DRF, GNAS1, IP3 receptor, Adenylate cyclase type III, MyHC, Rho GTPase, Srp40, GNAS3, P2X3, HMBS…
47	regulation of multicellular organismal process	4592	3.746e-15	6.057e-13	3.746e-15	6.057e-13	187	c-Abl, HSP90, Metallothionein-III, AGTR1, DPY30, FXYD7, PTPR-delta, GLSK, RCAD, Dystrophin, PDGF receptor, Pyruvate kinase, SNX5, Syntaxin 1A, GLG1, Peroxiredoxin, Tubulin beta, MAD2b, ISLR2, CACNA1C, Androgen receptor, ATP1A3, PHF14, WNK1, CALM3 (rodent), SMAP1, FBXO7, RPS3, PAI2, PRDX2, Villin 1, LAMA2, HSP70, EPAS1, IFI4, PEP-19, Kalirin, 14-3-3 gamma, VE-cadherin, Calcineurin A (alpha), IFT12…	2.955e-09	4.338e-07	120	PRL3C1, Semaphorin 7A, G3P2, IRAK1/2, BIN1 (Amphiphysin II), MBD5, Histone H2, Histone H2A, LRRN3, Optineurin, HBB2 (mouse), Galpha(i)-specific prostanoid GPCRs, HCN, Ataxin-1, NRCAM, IQGAP1, Tubulin beta, Helt, SP-D, Ifi205a, DMRTA2, ATP1A1, CREB1, Pyrin (MEFV), APC protein, Adenylate cyclase, C/EBP, Mia3, ALEX, Galpha(q)-specific prostanoid GPCRs, AP180, IFI4, Galpha(q)-specific peptide GPCRs, …
48	organelle localization	780	4.459e-15	7.06e-13	4.459e-15	7.06e-13	59	HSP90, Dystrophin, CP110, Complexin, Syntaxin 1A, Tubulin beta, STX19, Ubiquitin, MCAK, UNC13C, MrgX2, KIF1B, UBB, 14-3-3 gamma, Centrin-2, Rab8B, S100, Sec15B, DRF, Rab-3, Alpha-synuclein, Meckelin, Dynamin-1, MyHC, NSF, Casein kinase I, Complexin 2, Rho GTPase, SNAP-23, Clathrin light chain, DDA3, PCM1, Aurora-A, Clathrin light chain B, Synapsin I, MKS1, AP-3 beta subunits, OGT (GlcNAc transfer…	0.006488	0.03848	22	BIN1 (Amphiphysin II), NEDD1, Tubulin beta, Membrin, Rab-1B, Microcephalin, Kendrin, AP180, Tubulin alpha, Synaptotagmin, DYNLL, Collagen VII, DLC1 (Dynein LC8a), DRF, BVES, MRCK, MyHC, Syntaxin 16, Rho GTPase, Alix, Tubulin (in microtubules), KIAA1109
49	cellular response to nitrogen compound	1272	4.663e-15	7.231e-13	4.663e-15	7.231e-13	79	c-Abl, HSP90, Metallothionein-III, AGTR1, G-protein alpha-11, PDGF receptor, Pyruvate kinase, CACNA1C, G-protein beta, ATP1A3, ALDR, BLM, HSP70, 14-3-3 gamma, PDE, Rab8B, ATP5G, CACNA1 L-type, Fibronectin, Connexin 26, P2X7, ABBP1, Tuberin, JAK2, DIA1, Aldose reductase, DRF, Alpha-synuclein, p38delta (MAPK13), MyHC, GLRA, Rho GTPase, PDE4, Ephrin-A receptor 4, GFPT1, Adenylate cyclase type IX, TG…	5.42e-08	5.142e-06	47	Histone H2, PDE2A, Histone H2A, Optineurin, HCN, CREB1, PNMT, APC protein, Adenylate cyclase, ATP6V0D1, C/EBP, ATP6V0D, KIAA0528, ALEX, Galpha(q)-specific prostanoid GPCRs, Galpha(q)-specific peptide GPCRs, F-Actin cytoskeleton, PDE, ATF/CREB, Lactogen, Frizzled, IP3R2, G-protein alpha-s, L1CAM, FDX1, DRF, GNAS1, IP3 receptor, Adenylate cyclase type III, MyHC, Rho GTPase, Srp40, GNAS3, P2X3, HMBS…
50	vesicle-mediated transport	2547	1.02e-14	1.55e-12	1.02e-14	1.55e-12	123	PTPR-beta, c-Abl, HSP90, Myosin XVIIIA, DPY30, APOB, TBC1D14, Pyruvate kinase, Complexin, SNX5, Syntaxin 1A, Peroxiredoxin, Tubulin beta, STX19, Ubiquitin, Rab-5C, CACNA1C, MCAK, SES1, UNC13C, MrgX2, LYST, SNX1, KIF1B, UBB, HSP70, Vinculin, Kalirin, TGF-beta 2, BAI1, Rab8B, CACNA1 L-type, EXO70, Fibronectin, P2X7, Tuberin, LDL, MON2, S100, Sec15B, DIA1, Small LDL, DRF, Rab-3, Casein kinase I gamm…	0.0002046	0.003036	63	TIGD5, BIN1 (Amphiphysin II), Optineurin, Galpha(i)-specific prostanoid GPCRs, IQGAP1, Tubulin beta, Membrin, VPS13A, SP-D, Rab-1B, C11orf2, NBEAL2, Carmil, C/EBP, ELMOD1, Mia3, KIAA0528, Galpha(q)-specific prostanoid GPCRs, AP180, Galpha(q)-specific peptide GPCRs, Tubulin alpha, Synaptotagmin, F-Actin cytoskeleton, DYNLL, X11, ATF/CREB, Alpha1-globin, Rabaptin-5, PGE2R3, APLP2 precursor, IQGAP, …

## Sheet: Pathway
Enrichment analysis report
Enrichment by Pathway Maps			ASD+AD	ASD+AD		ASD	ASD	ASD		AD	AD	AD
#	Maps	Total	min(pValue)	Min FDR		p-value	FDR	In Data	Network Objects in ASD	p-value	FDR	In Data	Network Objects in AD
1	Transport_The role of AVP in regulation of Aquaporin 2 and renal water reabsorption	50	4.123e-08	3.34e-05		0.0007307	0.01474	6	MyHC, SNAP-23, Annexin II, MLCK, Calmodulin, cAMP-GEFI	4.123e-08	3.34e-05	9	CREB1, MRLC2, MRLC, Actin cytoplasmic 2, G-protein alpha-s, Adenylate cyclase type III, MyHC, Actin cytoskeletal, Ryanodine receptor 1
2	Neurophysiological process_ACM regulation of nerve impulse	48	6.606e-08	7.597e-05		6.606e-08	7.597e-05	10	G-protein alpha-11, CACNA1C, G-protein alpha-i family, Calcineurin A (catalytic), CACNA1H, G-protein alpha-o, Calmodulin, TRPC3, G-protein alpha-q/11, PLC-beta	0.03387	0.1372	3	IP3 receptor, G-protein alpha-q/11, G-protein alpha-q
3	Development_Regulation of cytoskeleton proteins in oligodendrocyte differentiation and myelination	59	1.845e-07	7.471e-05		0.001759	0.02438	6	PDGF receptor, Tubulin beta, Tubulin alpha, Cofilin, PDGF-R-alpha, Tubulin (in microtubules)	1.845e-07	7.471e-05	9	Tubulin beta, Tubulin alpha, CNTN1 (F3), MRLC, L1CAM, Rac1, MAG, Actin cytoskeletal, Tubulin (in microtubules)
4	Airway smooth muscle contraction in asthma	56	3.083e-07	0.0001773		3.083e-07	0.0001773	10	CACNA1C, MyHC, G-protein alpha-i family, Adenylate cyclase, MLCK, Calmodulin, TRPC3, Telokin, G-protein alpha-q/11, PLC-beta	0.0001694	0.006716	6	Adenylate cyclase, MRLC, G-protein alpha-s, IP3 receptor, MyHC, G-protein alpha-q/11
5	Neurophysiological process_HTR2A signaling in the nervous system	49	9.502e-07	0.0002995		9.502e-07	0.0002995	9	CACNA1C, KCC2, Kalirin, Calcineurin A (catalytic), PLC-beta1, Calmodulin, Beta-arrestin2, G-protein alpha-q/11, PLC-beta	0.0357	0.1397	3	Rac1, IP3 receptor, G-protein alpha-q/11
6	Transcription_Transcription factor Tubby signaling pathways	17	1.042e-06	0.0002995		1.042e-06	0.0002995	6	c-Abl, G-protein alpha-11, JAK2, Insulin receptor, G-protein alpha-q/11, PLC-beta	0.02558	0.1191	2	G-protein alpha-q/11, G-protein alpha-q
7	Neurophysiological process_Synaptic vesicle fusion and recycling in nerve terminals	52	1.607e-06	0.0003396		1.607e-06	0.0003396	9	Complexin, Syntaxin 1A, Alpha-synuclein, Dynamin-1, NSF, Synapsin I, Calcineurin A (catalytic), Calmodulin, HSC70	0.04148	0.157	3	AP180, Rabphilin-3A, F-Actin
8	Cell adhesion_Classical cadherin-mediated cell adhesion	26	1.735e-06	0.0003535		0.1099	0.2752	2	Vinculin, VE-cadherin	1.735e-06	0.0003535	6	MAGI-1(BAIAP1), F-Actin cytoskeleton, Rac1, Actin cytoskeletal, Plakoglobin, F-Actin
9	Muscle contraction_GPCRs in the regulation of smooth muscle tone	83	1.772e-06	0.0003396		1.772e-06	0.0003396	11	AGTR1, CACNA1C, MyHC, G-protein alpha-i family, Adenylate cyclase, MLCK, Calmodulin, TRPC3, Telokin, G-protein alpha-q/11, PLC-beta	0.0002221	0.007334	7	Adenylate cyclase, MRLC, G-protein alpha-s, IP3 receptor, MyHC, G-protein alpha-q/11, G-protein alpha-q
10	Transport_ACM3 signaling in salivary glands	42	2.904e-06	0.0004772		2.904e-06	0.0004772	8	G-protein alpha-11, Syntaxin 1A, G-protein alpha-i family, MLCK, Calmodulin, Protein kinase G, G-protein alpha-q/11, PLC-beta	0.02397	0.1149	3	IP3 receptor, G-protein alpha-q/11, G-protein alpha-q
11	Ca(2+)-dependent NF-AT signaling in cardiac hypertrophy	57	3.572e-06	0.0005135		3.572e-06	0.0005135	9	AGTR1, G-protein alpha-11, CACNA1C, G-protein alpha-i family, Calcineurin A (catalytic), PLC-beta1, Calmodulin, TRPC3, G-protein alpha-q/11	0.009945	0.07257	4	G-protein alpha-s, IP3 receptor, G-protein alpha-q/11, G-protein alpha-q
12	Cytoskeleton remodeling_Regulation of actin cytoskeleton nucleation and polymerization by Rho GTPases	46	4.534e-06	0.0007345		0.01774	0.09491	4	DIA1, DRF, Rac3, Rac1-related	4.534e-06	0.0007345	7	IQGAP1, F-Actin cytoskeleton, Rac1-related, HDIA2, DRF, Rac1, Actin cytoskeletal
13	Cell adhesion_Histamine H1 receptor signaling in the interruption of cell barrier integrity	45	5.012e-06	0.0006045		5.012e-06	0.0006045	8	Vinculin, VE-cadherin, MLCK, LIMK2, Calmodulin, Cofilin, G-protein alpha-q/11, PLC-beta	0.004301	0.0441	4	MRLC, IP3 receptor, Actin cytoskeletal, G-protein alpha-q/11
14	LRRK2 in neurons in Parkinson's disease	33	5.782e-06	0.0006045		5.782e-06	0.0006045	7	HSP90, Ubiquitin, Alpha-synuclein, NSF, eEF1A, Tubulin (in microtubules), 14-3-3	0.001355	0.02287	4	Actin cytoplasmic 2, Rac1, Actin cytoskeletal, Tubulin (in microtubules)
15	Regulation of CFTR activity (normal and CF)	62	7.322e-06	0.0007017		7.322e-06	0.0007017	9	Syntaxin 1A, SNAP-23, Annexin II, G-protein alpha-i family, Adenylate cyclase, Calcineurin A (catalytic), Protein kinase G 2, PDE4D, Tubulin (in microtubules)	0.01327	0.08143	4	Adenylate cyclase, G-protein alpha-s, Filamin B (TABP), Tubulin (in microtubules)
16	Cell adhesion_Integrin-mediated cell adhesion and migration	48	8.29e-06	0.0007202		8.29e-06	0.0007202	8	Vinculin, Fibronectin, MyHC, MYLK1, MLCK, DOCK1, LIMK2, Cofilin	0.005427	0.04939	4	MRLC, Rac1, MyHC, Actin cytoskeletal
17	Altered Ca2+ handling in heart failure	35	8.767e-06	0.0007202		8.767e-06	0.0007202	7	CACNA1C, Ryanodine receptor 2, G-protein alpha-i family, Adenylate cyclase, Calcineurin A (catalytic), Calmodulin, PDE4D	0.01473	0.08581	3	BIN1 (Amphiphysin II), Adenylate cyclase, G-protein alpha-s
18	Transport_Clathrin-coated vesicle cycle	71	9.424e-06	0.001272		0.2027	0.3878	3	NSF, PIP5KIII, Rab-8	9.424e-06	0.001272	8	BIN1 (Amphiphysin II), Optineurin, AP180, Rabaptin-5, Syntaxin 16, Actin cytoskeletal, GCC2, Actin
19	HSP70 and HSP40-dependent folding in Huntington's disease	25	1.287e-05	0.0009863		1.287e-05	0.0009863	6	HSP90, Ubiquitin, HSP70, SGTB, HSP90 beta, HSC70	0.3113	0.5105	1	PSMD1
20	Cytoskeleton remodeling_Keratin filaments	36	1.298e-05	0.001502		0.0001156	0.00429	6	Plectin 1, Tubulin beta, 14-3-3 gamma, Tubulin alpha, Plakophilin 1, Tubulin (in microtubules)	1.298e-05	0.001502	6	BPAG1, Tubulin beta, Tubulin alpha, Actin cytoskeletal, Tubulin (in microtubules), Desmoplakin
21	Glucagon-induced glucose upregulation in type 2 diabetes in liver	52	1.533e-05	0.001102		1.533e-05	0.001102	8	14-3-3 beta/alpha, G-protein alpha-i family, Adenylate cyclase, Calcineurin A (catalytic), CaMK II alpha, Calmodulin, G-protein alpha-q/11, PLC-beta	0.0001116	0.006024	6	CREB1, Adenylate cyclase, PHK alpha (liver), G-protein alpha-s, IP3 receptor, G-protein alpha-q/11
22	Cytoskeleton remodeling_Substance P mediated membrane blebbing	16	1.722e-05	0.001144		1.722e-05	0.001144	5	Dynamin-1, Tubulin alpha, MLCK, Tubulin (in microtubules), Dynamin	0.001547	0.02557	3	Tubulin alpha, MRLC, Tubulin (in microtubules)
23	Calcium-dependent regulation of normal and asthmatic smooth muscle contraction	69	1.79e-05	0.001144		1.79e-05	0.001144	9	CACNA1C, MYLK1, Ryanodine receptor 2, G-protein alpha-i family, MLCK, Neurokinin-2 receptor, Calmodulin, TRPC3, PLC-beta	0.003506	0.03936	5	MRLC, IP3 receptor, Ryanodine receptor 1, G-protein alpha-q, Ryanodine receptor 3
24	Cytoskeleton remodeling_Regulation of actin cytoskeleton organization by the kinase effectors of Rho GTPases	58	2.194e-05	0.001671		3.487e-05	0.001671	8	Vinculin, MyHC, LIMK, Rac3, Cofilin, non-muscle, MLCK, Cofilin, Rac1-related	2.194e-05	0.002221	7	F-Actin cytoskeleton, MRLC, Rac1-related, Rac1, MRCK, MyHC, Actin cytoskeletal
25	Signal transduction_Adenosine A2B receptor signaling pathway	71	2.265e-05	0.00137		2.265e-05	0.00137	9	Ubiquitin, LDHA, p38 MAPK, Adenylate cyclase, Calcineurin A (catalytic), PKM2, cAMP-GEFI, G-protein alpha-q/11, PLC-beta	0.003967	0.04173	5	CREB1, Adenylate cyclase, G-protein alpha-s, IP3 receptor, G-protein alpha-q/11
26	Chemotaxis_Lysophosphatidic acid signaling via GPCRs	129	2.506e-05	0.00137		2.506e-05	0.00137	12	Vinculin, DIA1, Rho GTPase, LIMK, TRIP6, p38 MAPK, G-protein alpha-i family, Caspase-3, Cofilin, CTGF, G-protein alpha-q/11, PLC-beta	0.003033	0.03755	7	CREB1, F-Actin cytoskeleton, Rac1, IP3 receptor, Rho GTPase, Actin cytoskeletal, G-protein alpha-q/11
27	Cytoskeleton remodeling_Role of PKA in cytoskeleton reorganisation	41	2.621e-05	0.00137		2.621e-05	0.00137	7	c-Abl, 14-3-3 beta/alpha, Adenylate cyclase, MLCK, Calmodulin, Cofilin, Beta adducin	2.819e-05	0.002283	6	Adenylate cyclase, F-Actin cytoskeleton, G-protein alpha-s, Rac1, IP3 receptor, Actin cytoskeletal
28	Cytoskeleton remodeling_Neurofilaments	25	2.799e-05	0.002283		0.0001783	0.005517	5	Plectin 1, Tubulin beta, Nestin, Tubulin alpha, Tubulin (in microtubules)	2.799e-05	0.002283	5	BPAG1, Tubulin beta, Tubulin alpha, Actin cytoskeletal, Tubulin (in microtubules)
29	Signal transduction_Angiotensin II signaling via Beta-arrestin	57	3.063e-05	0.001532		3.063e-05	0.001532	8	AGTR1, CACNA1C, MYLK1, MLCK, TRPC3, Cofilin, Beta-arrestin2, 14-3-3	0.5732	0.6224	1	MRLC
30	Cell adhesion_Endothelial cell contacts by junctional mechanisms	26	3.424e-05	0.002522		0.4374	0.5974	1	VE-cadherin	3.424e-05	0.002522	5	MAGI-1(BAIAP1), AF-6, Actin cytoskeletal, Plakoglobin, Desmoplakin
31	Immune response_CRTH2 signaling in Th2 cells	44	4.224e-05	0.001943		4.224e-05	0.001943	7	Cytochrome c, G-protein alpha-i family, Adenylate cyclase, Calcineurin A (catalytic), Calmodulin, 14-3-3, PLC-beta	0.1378	0.3098	2	Adenylate cyclase, IP3 receptor
32	Inhibition of remyelination in multiple sclerosis: regulation of cytoskeleton proteins	44	4.266e-05	0.002879		0.0003621	0.008676	6	Tubulin beta, Fibronectin, TGF-beta, Tubulin alpha, Cofilin, Tubulin (in microtubules)	4.266e-05	0.002879	6	Tubulin beta, Tubulin alpha, MRLC, Rac1, Actin cytoskeletal, Tubulin (in microtubules)
33	G-protein signaling_Regulation of Cyclic AMP levels by ACM	45	4.91e-05	0.002172		4.91e-05	0.002172	7	G-protein alpha-11, G-protein alpha-i family, G-protein alpha-o, Calmodulin, cAMP-GEFI, G-protein alpha-q/11, PLC-beta	0.0005068	0.01244	5	G-protein alpha-s, IP3 receptor, Adenylate cyclase type III, G-protein alpha-q/11, G-protein alpha-q
34	Neurophysiological process_Corticoliberin signaling via CRHR1	50	8.923e-05	0.005226		0.0007307	0.01474	6	CACNA1C, Adenylate cyclase, Calmodulin, Beta-arrestin2, G-protein alpha-q/11, PLC-beta	8.923e-05	0.005226	6	CREB1, Adenylate cyclase, MIF, G-protein alpha-s, IP3 receptor, G-protein alpha-q/11
35	Regulation of lipid metabolism_Stimulation of Arachidonic acid production by ACM receptors	72	9.032e-05	0.005226		0.07253	0.215	4	G-protein alpha-11, p38 MAPK, PLC-beta1, Calmodulin	9.032e-05	0.005226	7	DGL-alpha, alphaAPPs, betaAPPs, Rac1, IP3 receptor, G-protein alpha-q, APP
36	NALP3 inflammasome activation in age-related macular degeneration (AMD)	35	9.815e-05	0.003774		9.815e-05	0.003774	6	Ubiquitin, BRCC36, Thioredoxin, P2X7, Caspase-3, VDAC 2	0.0943	0.2425	2	Amyloid beta 40, Cathepsin B
37	TGF-beta 1-induced transactivation of membrane receptors signaling in HCC	50	9.846e-05	0.003774		9.846e-05	0.003774	7	c-Abl, PDGF receptor, Fibronectin, TGF-beta, DOCK1, Cofilin, PDGF-R-alpha	0.1688	0.3533	2	Rac1, Actin
38	Signal transduction_CXCR4 signaling via second messengers and JAK/STAT	50	9.846e-05	0.003774		9.846e-05	0.003774	7	Ubiquitin, CACNA1C, JAK2, G-protein alpha-i family, Adenylate cyclase, MLCK, Calmodulin	0.006279	0.0541	4	Adenylate cyclase, MRLC, G-protein alpha-s, IP3 receptor
39	Signal transduction_Activation of PKC via G-Protein coupled receptor	52	0.0001271	0.004566		0.0001271	0.004566	7	c-Abl, Calcineurin A (catalytic), MLCK, Calmodulin, RIPK1, G-protein alpha-q/11, PLC-beta	0.1794	0.3615	2	IP3 receptor, G-protein alpha-q/11
40	Th2-cytokine-induced airway epithelium mucous metaplasia in COPD	70	0.000137	0.004774		0.000137	0.004774	8	Syntaxin 1A, JAK2, p38delta (MAPK13), TMEM16A, Calmodulin, Protein kinase G, G-protein alpha-q/11, PLC-beta	0.01992	0.1041	4	CREB1, IP3 receptor, Actin cytoskeletal, G-protein alpha-q/11
41	Development_WNT/Beta-catenin signaling in the cytoplasm	55	0.0001531	0.006716		0.1186	0.2916	3	WNT, G-protein alpha-o, PLC-beta1	0.0001531	0.006716	6	APC protein, Frizzled, G-protein alpha-s, Rac1, WNT, G-protein alpha-q
42	Cytoskeleton remodeling_ACM3 and ACM4 in keratinocyte migration	38	0.000158	0.005192		0.000158	0.005192	6	G-protein alpha-11, G-protein alpha-i family, G-protein alpha-o, Calmodulin, G-protein alpha-q/11, PLC-beta	0.01838	0.09859	3	IP3 receptor, G-protein alpha-q/11, G-protein alpha-q
43	Development_Neural stem cell lineage commitment (schema)	38	0.000158	0.005192		0.000158	0.005192	6	CNTN6, Nestin, ATP1A2, Tubulin beta 3, GLAST1/EAAT1, PDGF-R-alpha	0.1083	0.2683	2	CNTN1 (F3), MAG
44	Platelet activation as a result of endothelial dysfunction after stenting	56	0.0001694	0.006716		0.3471	0.5287	2	G-protein alpha-i family, Adenylate cyclase	0.0001694	0.006716	6	PDE2A, Adenylate cyclase, G-protein alpha-s, IP3 receptor, Actin cytoskeletal, G-protein alpha-q
45	Muscle contraction_ACM regulation of smooth muscle contraction	56	0.0001694	0.006716		0.0074	0.05739	5	CACNA1C, Ryanodine receptor 2, MLCK, PLC-beta1, Calmodulin	0.0001694	0.006716	6	MRLC, Rac1, IP3 receptor, Ryanodine receptor 1, G-protein alpha-q, Ryanodine receptor 3
46	E-cadherin signaling and its regulation in gastric cancer	36	0.0001741	0.006716		0.1855	0.3718	2	Ubiquitin, WNT	0.0001741	0.006716	5	IQGAP1, Frizzled, Plakoglobin, WNT, Actin
47	Immune response_Platelet activating factor/ PTAFR pathway signaling	55	0.0001823	0.005517		0.0001823	0.005517	7	JAK2, p38 MAPK, G-protein alpha-i family, Adenylate cyclase, Calcineurin A (catalytic), Beta-arrestin2, PLC-beta	0.008784	0.06712	4	Adenylate cyclase, F-Actin cytoskeleton, IP3 receptor, G-protein alpha-q
48	Tau pathology in Alzheimer disease	55	0.0001823	0.005517		0.0001823	0.005517	7	Ubiquitin, p38delta (MAPK13), p38 MAPK, OGT (GlcNAc transferase), Calcineurin A (catalytic), Caspase-3, Tubulin (in microtubules)	0.5603	0.6124	1	Tubulin (in microtubules)
49	Development_Early embryonal hypaxial myogenesis	37	0.0001989	0.007006		0.5591	0.6656	1	Adenylate cyclase	0.0001989	0.007006	5	CREB1, Adenylate cyclase, Frizzled, WNT11, Paraxis
50	Signal transduction_mTORC1 upstream signaling	74	0.0002029	0.005982		0.0002029	0.005982	8	AGTR1, PDGF receptor, GBL, Tuberin, WNT, Insulin receptor, p38 MAPK, HSP90 beta	0.0966	0.2476	3	Frizzled, Rac1, WNT
